# Supplementary material for: OsJAZ1 Attenuates Drought Resistance by Regulating JA and ABA Signaling in Rice
Source: Front Plant Sci. 2017 Dec 11;8:2108. doi: 10.3389/fpls.2017.02108 (PMC5733117; doi:10.3389/fpls.2017.02108)
Supplement: Supplementary file 7 [file Data_Sheet_5.xlsx]

## Sheet: Sheet 1, ZH11_Special DEGs
Supplementary File 5. Drought-specifically regulated genes (Group I ) in ZH11. Sheet 1, List of the Group I genes. Sheet 2, GO enrichment of Group I. Sheet 3, KEGG pathway enrichment of Group I.
MSU Locus	ZH11_D_mean	ZH11_N_mean	log2FC	regulated	Annotation
LOC_Os01g01430	3.29948	1.15567	1.5135	up	No apical meristem protein, putative, expressed
LOC_Os01g02020	15.4841	7.81102	0.987205	up	acetyl-CoA acetyltransferase, cytosolic, putative, expressed
LOC_Os01g03310	86.8409	35.9087	1.27404	up	BBTI1 - Bowman-Birk type bran trypsin inhibitor precursor, expressed
LOC_Os01g04050	43.5924	16.3061	1.41867	up	BBTI12 - Bowman-Birk type bran trypsin inhibitor precursor, expressed
LOC_Os01g07130	2.20614	0.865836	1.34936	up	expressed protein
LOC_Os01g07376	20.2833	10.0387	1.01473	up	thioredoxin, putative, expressed
LOC_Os01g08780	5.33626	2.14609	1.31412	up	endonuclease/exonuclease/phosphatase family domain containing protein, expressed
LOC_Os01g08860	553.63	118.344	2.22593	up	hsp20/alpha crystallin family protein, putative, expressed
LOC_Os01g09460	1.16376	0.479935	1.27788	up	hexokinase, putative, expressed
LOC_Os01g11150	5.51984	1.53577	1.84567	up	gibberellin 2-beta-dioxygenase, putative, expressed
LOC_Os01g12470	8.89303	4.26071	1.06158	up	mitochondrial carrier protein, putative, expressed
LOC_Os01g13280	6.54655	2.87251	1.18842	up	ubiquitin conjugating enzyme protein, putative, expressed
LOC_Os01g16360	1.24906	0.61327	1.02625	up	disease resistance protein, putative, expressed
LOC_Os01g19130	45.7137	21.9065	1.06126	up	protein phosphatase 2C, putative, expressed
LOC_Os01g20030	2.73266	0.672067	2.02363	up	expressed protein
LOC_Os01g24710	48.5743	19.71	1.30127	up	jacalin-like lectin domain containing protein, expressed
LOC_Os01g24720	4.28106	2.06861	1.04931	up	expressed protein
LOC_Os01g27140	4.17271	1.08544	1.9427	up	OsGrx_C7 - glutaredoxin subgroup III, expressed
LOC_Os01g36240	15.7478	8.30725	0.922705	up	peroxidase precursor, putative, expressed
LOC_Os01g42190	222.572	91.0921	1.28888	up	heat shock protein DnaJ, putative, expressed
LOC_Os01g42410	4.75618	1.93353	1.29856	up	pleiotropic drug resistance protein, putative, expressed
LOC_Os01g45110	1.9955	0.739211	1.43269	up	anthocyanin 3-O-beta-glucosyltransferase, putative, expressed
LOC_Os01g46250	3.41487	1.5512	1.13845	up	lipase, putative, expressed
LOC_Os01g47256	127.902	109.99	0.217655	up	exosome complex exonuclease RRP40, putative, expressed
LOC_Os01g50450	62.1321	29.3209	1.08341	up	expressed protein
LOC_Os01g50890	12.7805	6.6516	0.942174	up	expressed protein
LOC_Os01g51400	2.03785	0.780996	1.38366	up	Leucine Rich Repeat family protein, expressed
LOC_Os01g51420	23.0822	11.6971	0.980635	up	calcineurin B, putative, expressed
LOC_Os01g52110	218.577	85.8108	1.34891	up	RING finger and CHY zinc finger domain-containing protein 1, putative, expressed
LOC_Os01g52830	1.21467	0.0300862	5.33532	up	DUF1264 domain containing protein, putative, expressed
LOC_Os01g53170	0.453408	0.289844	0.645534	up	retrotransposon protein, putative, unclassified, expressed
LOC_Os01g55940	11.2535	4.82334	1.22227	up	OsGH3.2 - Probable indole-3-acetic acid-amido synthetase, expressed
LOC_Os01g56560	51.9157	23.2569	1.15851	up	cyclase/dehydrase family protein, expressed
LOC_Os01g56690	6.00107	0.0282582	7.73041	up	helix-loop-helix DNA-binding domain containing protein, expressed
LOC_Os01g57420	37.9944	12.7975	1.56993	up	diacylglycerol kinase, putative, expressed
LOC_Os01g60110	8.54975	4.04347	1.08029	up	E2F-related protein, putative, expressed
LOC_Os01g61610	2.76058	0.449553	2.61841	up	flavonol synthase/flavanone 3-hydroxylase, putative, expressed
LOC_Os01g62060	40.575	16.8929	1.26417	up	plant-specific domain TIGR01589 family protein, expressed
LOC_Os01g62900	3.99368	1.93601	1.04464	up	amino acid kinase, putative, expressed
LOC_Os01g62970	10.8514	3.41002	1.67003	up	expressed protein
LOC_Os01g64750	14.9988	7.16797	1.06521	up	sterol 3-beta-glucosyltransferase, putative, expressed
LOC_Os01g65370	42.6048	19.974	1.09289	up	MYB family transcription factor, putative, expressed
LOC_Os01g66650	1.37704	0.55161	1.31985	up	expressed protein
LOC_Os01g68960	12.1806	5.79031	1.07287	up	expressed protein
LOC_Os02g06520	40.8895	21.5365	0.924948	up	OsFBLD1 - F-box, LRR and FBD domain containing protein, expressed
LOC_Os02g07730	6.46423	2.81072	1.20154	up	haloacid dehalogenase-like hydrolase domain-containing protein 3, putative, expressed
LOC_Os02g10730	25.7622	12.0199	1.09983	up	expressed protein
LOC_Os02g13620	11.3081	4.66939	1.27605	up	expressed protein
LOC_Os02g14280	0.525131	0.254465	1.04521	up	transposon protein, putative, unclassified, expressed
LOC_Os02g14760	50.3724	24.4874	1.0406	up	CID11, putative, expressed
LOC_Os02g14980	10.8358	4.39533	1.30176	up	calcium-binding EF hand family protein, putative, expressed
LOC_Os02g15930	8.48318	2.13151	1.99273	up	expressed protein
LOC_Os02g26700	220.656	107.287	1.04032	up	cation transport regulator-like protein 1, putative, expressed
LOC_Os02g32860	0.742093	0.348719	1.08953	up	poly synthetase 3, putative, expressed
LOC_Os02g33560	5.53694	2.74559	1.01197	up	expressed protein
LOC_Os02g37309	8.71644	3.87813	1.16838	up	expressed protein
LOC_Os02g39950	5.77247	2.4005	1.26585	up	EF hand family protein, putative, expressed
LOC_Os02g42940	15.4593	6.04339	1.35504	up	MSP domain containing protein, expressed
LOC_Os02g45700	1.73575	0.555155	1.64459	up	fringe-related protein, putative, expressed
LOC_Os02g46620	31.4376	12.7231	1.30504	up	expressed protein
LOC_Os02g46690	1.20057	0.5409	1.15028	up	OsFBD8 - F-box and FBD domain containing protein, expressed
LOC_Os02g48170	8.30139	3.94358	1.07385	up	class E vacuolar protein-sorting machinery protein HSE1, putative, expressed
LOC_Os02g48630	26.4637	12.3507	1.09941	up	expressed protein
LOC_Os02g50340	2.35401	1.20296	0.968536	up	membrane attack complex component/perforin/complement C9, putative, expressed
LOC_Os02g50350	39.9452	15.0756	1.40581	up	dihydroorotate dihydrogenase protein, putative, expressed
LOC_Os02g51110	10.8187	4.75041	1.18741	up	aquaporin protein, putative, expressed
LOC_Os02g51930	14.0939	5.77539	1.28709	up	cytokinin-O-glucosyltransferase 2, putative, expressed
LOC_Os02g52150	82.4561	19.8173	2.05687	up	heat shock 22 kDa protein, mitochondrial precursor, putative, expressed
LOC_Os02g55890	1.06535	0.481891	1.14455	up	inorganic H+ pyrophosphatase, putative, expressed
LOC_Os02g56900	288.603	103.912	1.47372	up	thioredoxin family protein, putative, expressed
LOC_Os03g01330	3.34165	1.04902	1.67151	up	sodium/potassium/calcium exchanger 1, putative, expressed
LOC_Os03g01820	16.3571	7.58428	1.10883	up	fatty acid hydroxylase, putative, expressed
LOC_Os03g02260	31.1382	15.7359	0.984623	up	DnaK family protein, putative, expressed
LOC_Os03g03510	27.6254	13.9126	0.989598	up	CAMK_KIN1/SNF1/Nim1_like.15 - CAMK includes calcium/calmodulin depedent protein kinases, expressed
LOC_Os03g05280	24.8492	10.6944	1.21635	up	ras-related protein, putative, expressed
LOC_Os03g05840	3.38685	1.68707	1.00542	up	FAD dependent oxidoreductase domain containing protein, expressed
LOC_Os03g05900	5.85158	1.94572	1.58852	up	expressed protein
LOC_Os03g08550	45.4579	20.5622	1.14454	up	STRUBBELIG-RECEPTOR FAMILY 6 precursor, putative, expressed
LOC_Os03g08700	3.56606	1.80844	0.979587	up	expressed protein
LOC_Os03g08970	47.3074	22.3376	1.08259	up	expressed protein
LOC_Os03g10080	16.6763	7.21721	1.20829	up	expressed protein
LOC_Os03g11550	13.4817	6.10301	1.14341	up	protein of unknown function DUF1675 domain containing protein, expressed
LOC_Os03g13810	24.4196	11.3105	1.11038	up	expressed protein
LOC_Os03g14258	2.87808	0.713716	2.01168	up	expressed protein
LOC_Os03g14370	47.1639	20.8056	1.18071	up	ACT domain containing protein, expressed
LOC_Os03g15890	158.55	72.1236	1.1364	up	RNA recognition motif containing protein, expressed
LOC_Os03g16020	26.8678	3.00491	3.16048	up	hsp20/alpha crystallin family protein, putative, expressed
LOC_Os03g17230	1.4904	0.705156	1.07968	up	NAD dependent epimerase/dehydratase family domain containing protein, expressed
LOC_Os03g19400	33.6686	15.6319	1.10691	up	expressed protein
LOC_Os03g20550	14.2525	6.94396	1.03739	up	WRKY55, expressed
LOC_Os03g21260	0.406272	0.0684483	2.56936	up	2,3-bisphosphoglycerate-independent phosphoglycerate mutase, putative, expressed
LOC_Os03g22270	660.015	312.501	1.07864	up	auxin-repressed protein, putative, expressed
LOC_Os03g30300	2.82621	1.23672	1.19235	up	6-phosphogluconolactonase, putative, expressed
LOC_Os03g37840	24.9506	10.5244	1.24533	up	potassium transporter, putative, expressed
LOC_Os03g42760	2.36892	1.14644	1.04707	up	zinc finger protein-related, putative, expressed
LOC_Os03g43750	1.92616	0.288821	2.73748	up	retrotransposon, putative, centromere-specific, expressed
LOC_Os03g46060	15.3702	6.99631	1.13547	up	thaumatin family domain containing protein, expressed
LOC_Os03g46420	4.2248	1.75633	1.26632	up	expressed protein
LOC_Os03g48000	28.3237	12.6557	1.16222	up	CorA-like magnesium transporter protein, putative, expressed
LOC_Os03g48970	147.401	73.4977	1.00398	up	nuclear transcription factor Y subunit, putative, expressed
LOC_Os03g50180	0.225475	0.0609729	1.88673	up	retrotransposon protein, putative, unclassified, expressed
LOC_Os03g51010	13.747	5.79879	1.2453	up	hydrolase, alpha/beta fold family domain containing protein, expressed
LOC_Os03g51479	12.57	6.27585	1.0021	up	maf, putative, expressed
LOC_Os03g53400	12.2966	5.23087	1.23313	up	transmembrane BAX inhibitor motif-containing protein, putative, expressed
LOC_Os03g53910	75.0014	32.1759	1.22094	up	tetratricopeptide repeat domain containing protein, expressed
LOC_Os03g55034	4.07026	0.952663	2.09508	up	expressed protein
LOC_Os03g55320	73.4396	29.4454	1.31852	up	protein phosphatase 2C, putative, expressed
LOC_Os03g59040	15.4488	6.88824	1.16529	up	squalene synthetase, putative, expressed
LOC_Os03g59320	101.029	44.521	1.1822	up	expressed protein
LOC_Os03g59480	6.62815	3.3339	0.991395	up	expressed protein
LOC_Os03g60780	30.8535	15.1955	1.02179	up	armadillo/beta-catenin-like repeat containing protein, expressed
LOC_Os03g61360	3.186	1.28061	1.31491	up	hydrolase, alpha/beta fold family domain containing protein, expressed
LOC_Os03g61920	13.713	6.24332	1.13516	up	electron transfer flavoprotein subunit alpha, mitochondrial precursor, putative, expressed
LOC_Os03g63940	243.756	89.8624	1.43965	up	CBS domain containing membrane protein, putative, expressed
LOC_Os04g01740	30.7277	1.67433	4.19789	up	heat shock protein, putative, expressed
LOC_Os04g02350	0.264842	0.0251249	3.39794	up	transposon protein, putative, unclassified, expressed
LOC_Os04g12499	8.80846	3.87463	1.18483	up	amino acid transporter protein, putative, expressed
LOC_Os04g14690	7.91124	3.17943	1.31514	up	flavin-containing monooxygenase family protein, putative, expressed
LOC_Os04g27810	24.6673	11.6875	1.07763	up	retrotransposon protein, putative, Ty3-gypsy subclass, expressed
LOC_Os04g28420	77.3773	25.9354	1.57699	up	peptidyl-prolyl isomerase, putative, expressed
LOC_Os04g28570	0.361193	0.102444	1.81794	up	fatty acyl coA reductase, putative, expressed
LOC_Os04g33820	10.7519	2.88453	1.89818	up	OsFBX132 - F-box domain containing protein, expressed
LOC_Os04g35500	4.49907	2.00156	1.1685	up	ZF-HD protein dimerisation region containing protein, expressed
LOC_Os04g37710	145.792	66.2515	1.13789	up	serine hydrolase domain containing protein, expressed
LOC_Os04g39980	17.3799	6.25506	1.47432	up	gibberellin 20 oxidase 2, putative, expressed
LOC_Os04g40700	15.2934	7.53141	1.02192	up	steroid nuclear receptor, ligand-binding, putative, expressed
LOC_Os04g44830	76.7574	34.8349	1.13977	up	thioredoxin, putative, expressed
LOC_Os04g56309	4.33842	0.183182	4.56582	up	expressed protein
LOC_Os04g57440	23.8512	11.5215	1.04974	up	oryzain beta chain precursor, putative, expressed
LOC_Os04g57550	54.7465	23.212	1.2379	up	amine oxidase, flavin-containing, domain containing protein, expressed
LOC_Os05g02390	2.71952	0.378548	2.8448	up	ZOS5-02 - C2H2 zinc finger protein, expressed
LOC_Os05g02770	66.4935	30.6767	1.11607	up	glycine-rich cell wall structural protein precursor, putative, expressed
LOC_Os05g07090	20.1301	8.05531	1.32135	up	acyl-coenzyme A dehydrogenase, mitochondrial precursor, putative, expressed
LOC_Os05g20440	1.53288	0.689015	1.15364	up	retrotransposon protein, putative, unclassified, expressed
LOC_Os05g20460	1.36419	0.649808	1.06996	up	retrotransposon protein, putative, unclassified, expressed
LOC_Os05g32474	1.63731	0.781702	1.06664	up	expressed protein
LOC_Os05g34070	321.803	158.543	1.02131	up	DIP1, putative, expressed
LOC_Os05g38150	21.9157	10.8571	1.01333	up	amino acid kinase, putative, expressed
LOC_Os05g38280	0.895386	0.0682632	3.71333	up	expressed protein
LOC_Os05g43390	4.1339	1.74882	1.24112	up	signal recognition particle 54 kDa protein, putative, expressed
LOC_Os05g43910	21.2481	10.2777	1.04781	up	cytochrome P450, putative, expressed
LOC_Os05g45110	1.13567	0.122147	3.21685	up	anthocyanidin 5,3-O-glucosyltransferase, putative, expressed
LOC_Os05g45350	52.2937	18.7508	1.47969	up	dnaJ domain containing protein, expressed
LOC_Os05g45450	15.6115	6.75395	1.20881	up	DUF584 domain containing protein, putative, expressed
LOC_Os05g48140	0.409319	0.223983	0.869835	up	expressed protein
LOC_Os05g48810	69.1855	24.2808	1.51065	up	dnaJ domain containing protein, expressed
LOC_Os05g48840	34.3402	12.1248	1.50193	up	expressed protein
LOC_Os06g04990	2.24543	0.609274	1.88183	up	early nodulin 93 ENOD93 protein, putative, expressed
LOC_Os06g10210	8.21457	3.21738	1.3523	up	expressed protein
LOC_Os06g11610	21.2872	7.23766	1.55639	up	heat shock 22 kDa protein, mitochondrial precursor, putative, expressed
LOC_Os06g14370	62.469	27.9854	1.15847	up	caleosin related protein, putative, expressed
LOC_Os06g15370	8.28397	3.48235	1.25026	up	peptide transporter PTR2, putative, expressed
LOC_Os06g17070	0.596147	0.149733	1.99328	up	retrotransposon protein, putative, Ty1-copia subclass, expressed
LOC_Os06g24180	2.31096	0.728879	1.66474	up	cytochrome P450 84A1, putative, expressed
LOC_Os06g24490	5.90442	2.53934	1.21734	up	expressed protein
LOC_Os06g36390	2.1934	0.879236	1.31885	up	expressed protein
LOC_Os06g39480	5.9968	1.41568	2.0827	up	SPOC domain containing protein, putative, expressed
LOC_Os06g39650	2.5886	1.14653	1.1749	up	pentatricopeptide, putative, expressed
LOC_Os06g39875	9.072	3.67814	1.30244	up	ras-related protein, putative, expressed
LOC_Os06g40080	166.81	78.4656	1.08808	up	heme oxygenase 1, putative, expressed
LOC_Os06g43870	80.6041	37.514	1.10342	up	expressed protein
LOC_Os06g44160	61.6678	14.3317	2.1053	up	heat shock protein DnaJ, putative, expressed
LOC_Os06g47130	4.58333	1.74147	1.39609	up	C2 domain containing protein, expressed
LOC_Os07g09670	6.42036	2.65077	1.27624	up	galactosyltransferase family protein, putative, expressed
LOC_Os07g23660	10.76	4.02486	1.41867	up	retrotransposon protein, putative, unclassified, expressed
LOC_Os07g29330	1.74577	0.53508	1.70604	up	serine/threonine-protein kinase CTR1, putative, expressed
LOC_Os07g35510	2.71752	1.01913	1.41495	up	glucan endo-1,3-beta-glucosidase precursor, putative, expressed
LOC_Os07g36710	0.412226	0.184702	1.15824	up	retrotransposon protein, putative, unclassified, expressed
LOC_Os07g37290	66.467	27.989	1.24778	up	expressed protein
LOC_Os07g37400	1.48334	0.530252	1.4841	up	OsFBX257 - F-box domain containing protein, expressed
LOC_Os07g38170	315.559	124.75	1.33887	up	remorin, putative, expressed
LOC_Os07g39910	0.753036	0.176959	2.08931	up	pentatricopeptide repeat domain containing protein, putative, expressed
LOC_Os07g40040	28.4696	11.9297	1.25487	up	expressed protein
LOC_Os07g41280	27.0907	12.5715	1.10764	up	6-phosphogluconolactonase, putative, expressed
LOC_Os07g41310	1.95666	0.759712	1.36486	up	COBRA, putative, expressed
LOC_Os07g42910	1.38236	0.520207	1.40997	up	cytochrome c oxidase subunit, putative, expressed
LOC_Os07g42994	4.46821	2.14267	1.06028	up	hydrolase, putative, expressed
LOC_Os07g44950	26.0755	12.8936	1.01604	up	bZIP transcription factor domain containing protein, expressed
LOC_Os07g45000	44.2653	21.9712	1.01056	up	cytochrome P450, putative, expressed
LOC_Os07g47100	21.5003	10.668	1.01106	up	transporter, monovalent cation:proton antiporter-2 family, putative, expressed
LOC_Os07g47590	7.7097	3.42366	1.17114	up	expressed protein
LOC_Os07g48229	4.87135	2.36873	1.04021	up	vacuolar-sorting receptor precursor, putative, expressed
LOC_Os07g48870	1.88309	0.768674	1.29266	up	MYB family transcription factor, putative, expressed
LOC_Os08g01890	34.5843	16.465	1.07071	up	DNA binding protein, putative, expressed
LOC_Os08g02460	27.7953	13.5516	1.03638	up	expressed protein
LOC_Os08g03310	5.03689	2.21542	1.18495	up	zinc finger family protein, putative, expressed
LOC_Os08g17820	1.11981	0.584429	0.938151	up	retrotransposon protein, putative, unclassified, expressed
LOC_Os08g28710	1.72073	0.19024	3.17712	up	receptor protein kinase CRINKLY4 precursor, putative, expressed
LOC_Os08g31100	0.890393	0.381236	1.22376	up	retrotransposon protein, putative, unclassified
LOC_Os08g34580	4.36141	1.64273	1.4087	up	trehalose-6-phosphate synthase, putative, expressed
LOC_Os08g36320	56.9982	26.767	1.09046	up	decarboxylase, putative, expressed
LOC_Os08g36330	0.787224	0.398501	0.982191	up	POLE2B - Putative DNA polymerase epsilon complex subunit, expressed
LOC_Os08g37595	6.04541	2.87094	1.07432	up	expressed protein
LOC_Os08g39730	2.18301	0.524279	2.05791	up	cytochrome P450, putative, expressed
LOC_Os08g40910	27.836	9.40583	1.56532	up	expressed protein
LOC_Os09g03200	33.9528	3.67577	3.20741	up	expressed protein
LOC_Os09g16760	4.05216	1.88797	1.10185	up	ankyrin repeat family protein, putative, expressed
LOC_Os09g23350	20.4646	8.49091	1.26914	up	trehalose synthase, putative, expressed
LOC_Os09g25430	1.07129	0.235506	2.1855	up	ZOS9-07 - C2H2 zinc finger protein, expressed
LOC_Os09g25810	39.4421	17.3054	1.18851	up	nodulin, putative, expressed
LOC_Os09g25980	0.215069	0.0976938	1.13846	up	glutamate receptor 2.6 precursor, putative, expressed
LOC_Os09g26880	76.3627	29.7455	1.3602	up	aldehyde dehydrogenase, putative, expressed
LOC_Os09g27050	59.0189	28.2877	1.061	up	HD domain containing protein, putative, expressed
LOC_Os09g27060	0.954844	0.405846	1.23433	up	SNF2 family N-terminal domain containing protein, expressed
LOC_Os09g27950	9.96779	3.91003	1.35009	up	galactosyltransferase, putative, expressed
LOC_Os09g28180	1.43057	0.603905	1.2442	up	D-mannose binding lectin family protein, expressed
LOC_Os09g28210	2.47361	0.394729	2.64768	up	bHelix-loop-helix transcription factor, putative, expressed
LOC_Os09g28370	1.10866	0.498395	1.15346	up	retrotransposon protein, putative, unclassified, expressed
LOC_Os09g32540	2.70232	1.18431	1.19015	up	expressed protein
LOC_Os09g33820	12.0978	4.5445	1.41256	up	lecithine cholesterol acyltransferase, putative, expressed
LOC_Os09g35790	77.8025	39.9892	0.960205	up	HSF-type DNA-binding domain containing protein, expressed
LOC_Os09g37200	1.8912	0.283038	2.74024	up	transferase family protein, putative, expressed
LOC_Os09g38510	21.3302	9.80356	1.12152	up	purine permease, putative, expressed
LOC_Os09g38870	0.567754	0.143599	1.98322	up	expressed protein
LOC_Os10g24690	2.84258	0.616576	2.20485	up	expressed protein
LOC_Os10g25130	17.065	8.52641	1.00103	up	aminotransferase, classes I and II, domain containing protein, expressed
LOC_Os10g26150	115.447	39.7857	1.53691	up	expressed protein
LOC_Os10g28080	9.77456	4.05012	1.27107	up	glycosyl hydrolase, putative, expressed
LOC_Os10g37660	4.99743	1.92712	1.37474	up	trehalase precursor, putative, expressed
LOC_Os10g38000	5.30192	0.267917	4.30666	up	dehydration-responsive element-binding protein, putative, expressed
LOC_Os10g38870	120.881	54.105	1.15975	up	heavy metal-associated domain containing protein, expressed
LOC_Os10g39090	12.9079	5.50836	1.22856	up	hydrolase, alpha/beta fold family protein, putative, expressed
LOC_Os10g41490	58.3724	28.0421	1.05769	up	CAMK_CAMK_like.41 - CAMK includes calcium/calmodulin depedent protein kinases, expressed
LOC_Os11g03780	10.2988	4.6673	1.14182	up	alpha-N-arabinofuranosidase, putative, expressed
LOC_Os11g05170	6.87032	0.881987	2.96155	up	expressed protein
LOC_Os11g05810	9.74564	4.17525	1.22289	up	expressed protein
LOC_Os11g06130	11.8039	6.22827	0.922363	up	PHD-finger family protein, expressed
LOC_Os11g07960	68.2773	31.1322	1.133	up	transferase family protein, putative, expressed
LOC_Os11g08100	6.40482	2.9858	1.10104	up	eukaryotic aspartyl protease domain containing protein, expressed
LOC_Os11g08200	2.29709	1.15313	0.994248	up	eukaryotic aspartyl protease domain containing protein, expressed
LOC_Os11g15040	11.225	4.1907	1.42145	up	S-adenosyl-L-methionine:benzoic acid/salicylic acid carboxyl methyltransferase, putative, expressed
LOC_Os11g24120	2.15334	0.900263	1.25816	up	expressed protein
LOC_Os11g29900	19.4547	7.21172	1.43171	up	expressed protein
LOC_Os11g43140	0.698748	0.317388	1.13853	up	expressed protein
LOC_Os11g45740	7.13525	3.14543	1.1817	up	MYB family transcription factor, putative, expressed
LOC_Os11g47840	2.50931	0.92791	1.43524	up	OsRhmbd18 - Putative Rhomboid homologue, expressed
LOC_Os12g02500	4.45205	2.02318	1.13784	up	esterase, putative, expressed
LOC_Os12g04880	6.16325	3.05857	1.01083	up	retrotransposon protein, putative, unclassified, expressed
LOC_Os12g06270	0.454957	0.178443	1.35026	up	retrotransposon protein, putative, unclassified, expressed
LOC_Os12g33956	0.767719	0.382723	1.00428	up	maturase, putative, expressed
LOC_Os12g36640	339.486	155.374	1.12761	up	universal stress protein domain containing protein, putative, expressed
LOC_Os12g37519	14.7014	4.68294	1.65047	up	retrotransposon protein, putative, unclassified, expressed
LOC_Os12g38170	248.399	57.4188	2.11306	up	osmotin, putative, expressed
LOC_Os12g38770	0.421444	0.10294	2.03354	up	nucleotide pyrophosphatase/phosphodiesterase, putative, expressed
LOC_Os01g01190	1.02132	3.00877	-1.55874	down	phosphoesterase family protein, putative, expressed
LOC_Os01g01650	38.8514	77.3218	-0.992907	down	isoflavone reductase homolog IRL, putative, expressed
LOC_Os01g02560	3.20961	6.54294	-1.02754	down	Ser/Thr receptor-like kinase, putative, expressed
LOC_Os01g02780	1.02669	2.71301	-1.40189	down	TAK33, putative, expressed
LOC_Os01g02790	1.13425	2.35097	-1.05151	down	protein kinase domain containing protein, expressed
LOC_Os01g04640	4.14351	9.32326	-1.16998	down	reticulon domain containing protein, putative, expressed
LOC_Os01g05064	20.92	45.2114	-1.11181	down	expressed protein
LOC_Os01g07500	1.79982	5.53828	-1.62159	down	alliin lyase precursor, putative, expressed
LOC_Os01g08130	3.75193	9.68111	-1.36754	down	phototropic-responsive NPH3 family protein, putative, expressed
LOC_Os01g08670	5.70687	15.9766	-1.48519	down	expressed protein
LOC_Os01g09190	1.58899	7.9714	-2.32672	down	expressed protein
LOC_Os01g09930	0.557113	1.34803	-1.27481	down	helix-loop-helix DNA-binding domain containing protein, expressed
LOC_Os01g10950	5.60166	13.7775	-1.29839	down	peptide-N4-asparagine amidase A, putative, expressed
LOC_Os01g11160	31.4705	73.0284	-1.21446	down	amino acid permease family protein, putative, expressed
LOC_Os01g11700	3.48303	7.41591	-1.09028	down	GDSL-like lipase/acylhydrolase, putative, expressed
LOC_Os01g12130	1.51283	3.86221	-1.35217	down	nodulin MtN3 family protein, putative, expressed
LOC_Os01g12640	5.44726	10.4041	-0.933554	down	expressed protein
LOC_Os01g16140	30.8461	70.1711	-1.18579	down	expressed protein
LOC_Os01g18930	0.309215	5.65429	-4.19266	down	peroxidase precursor, putative, expressed
LOC_Os01g19370	1.16611	2.96382	-1.34576	down	retrotransposon protein, putative, unclassified, expressed
LOC_Os01g22230	5.41241	12.6495	-1.22474	down	peroxidase precursor, putative, expressed
LOC_Os01g24780	2.40626	5.36788	-1.15756	down	cytochrome P450, putative, expressed
LOC_Os01g26210	0.0342177	0.349787	-3.35366	down	OsWAK6 - OsWAK receptor-like protein kinase, expressed
LOC_Os01g32460	24.4305	47.9702	-0.973455	down	expressed protein
LOC_Os01g32920	0.470525	2.98339	-2.66461	down	ZOS1-08 - C2H2 zinc finger protein, expressed
LOC_Os01g35330	8.79069	17.8348	-1.02064	down	circumsporozoite protein precursor, putative, expressed
LOC_Os01g36460	3.86305	9.9772	-1.3689	down	MYB family transcription factor, putative, expressed
LOC_Os01g37110	0.0800418	0.562598	-2.81328	down	ABIL2, putative, expressed
LOC_Os01g38229	68.0438	141.996	-1.06131	down	peptidyl-prolyl isomerase, putative, expressed
LOC_Os01g40870	7.74893	20.6657	-1.41517	down	aldehyde dehydrogenase, putative, expressed
LOC_Os01g41550	5.39542	10.6008	-0.974367	down	aspartic proteinase, putative, expressed
LOC_Os01g42200	2.98676	13.0557	-2.12803	down	expressed protein
LOC_Os01g43140	1.42613	4.17768	-1.55059	down	lipase, putative, expressed
LOC_Os01g43270	18.5179	38.4528	-1.05417	down	hydroquinone glucosyltransferase, putative, expressed
LOC_Os01g43460	0.344537	1.45188	-2.07519	down	C4-dicarboxylate transporter/malic acid transport protein, expressed
LOC_Os01g43610	0.70917	2.14535	-1.59701	down	DUF623 domain containing protein, expressed
LOC_Os01g44069	14.1147	26.9315	-0.932101	down	glycerol-3-phosphate acyltransferase, putative, expressed
LOC_Os01g44090	1.83578	4.43587	-1.27283	down	X8 domain containing protein, expressed
LOC_Os01g46340	4.78629	11.1833	-1.22436	down	chloroplast unusual positioning protein, putative, expressed
LOC_Os01g46350	4.75764	11.1157	-1.22428	down	proteins of unknown function domain containing protein, expressed
LOC_Os01g46400	11.2103	22.1821	-0.984577	down	expressed protein
LOC_Os01g47050	0.511038	1.41811	-1.47247	down	OsFBK1 - F-box domain and kelch repeat containing protein, expressed
LOC_Os01g47080	8.73147	18.3452	-1.0711	down	pyruvate kinase, putative, expressed
LOC_Os01g47400	18.6313	35.0095	-0.910015	down	OsMan01 - Endo-Beta-Mannanase, expressed
LOC_Os01g48620	0.470811	1.0894	-1.21032	down	expressed protein
LOC_Os01g50090	1.05391	2.47622	-1.23239	down	retrotransposon protein, putative, unclassified, expressed
LOC_Os01g51060	1.32652	3.59897	-1.43994	down	hydrolase, putative, expressed
LOC_Os01g52710	2.75392	7.23079	-1.39267	down	glycosyl transferase 8 domain containing protein, putative, expressed
LOC_Os01g53060	33.3351	74.4076	-1.15841	down	peroxisomal membrane protein, putative, expressed
LOC_Os01g53420	2.62853	5.97995	-1.18588	down	anthocyanidin 5,3-O-glucosyltransferase, putative, expressed
LOC_Os01g55370	1.75461	4.38702	-1.32209	down	expressed protein
LOC_Os01g58100	0.843391	3.14232	-1.89756	down	polyphenol oxidase, putative, expressed
LOC_Os01g60810	2.41671	5.91418	-1.29114	down	DUF623 domain containing protein, expressed
LOC_Os01g61010	13.643	27.5299	-1.01284	down	nodulin, putative, expressed
LOC_Os01g61330	12.4086	28.8969	-1.21957	down	ankyrin homolog precursor, putative, expressed
LOC_Os01g61940	1.5114	3.51592	-1.21802	down	white-brown complex homolog protein, putative, expressed
LOC_Os01g63620	81.5809	172.249	-1.0782	down	expressed protein
LOC_Os01g64860	12.652	28.9385	-1.19362	down	OsSub11 - Putative Subtilisin homologue, expressed
LOC_Os01g65490	0.21541	1.44638	-2.7473	down	DNA binding protein, putative, expressed
LOC_Os01g65550	9.13298	18.2921	-1.00207	down	RNA recognition motif containing protein, putative, expressed
LOC_Os01g65790	10.8948	22.1399	-1.023	down	pectinesterase, putative, expressed
LOC_Os01g66490	4.55821	9.71562	-1.09184	down	no apical meristem protein, putative, expressed
LOC_Os01g66740	0.133741	0.480092	-1.84387	down	inactive receptor kinase At1g27190 precursor, putative, expressed
LOC_Os01g67950	4.949	13.3417	-1.43074	down	ubiquitin family protein, putative, expressed
LOC_Os01g68720	3.422	7.26531	-1.08618	down	keratin, type I cytoskeletal 9, putative, expressed
LOC_Os01g68890	11.8625	25.7173	-1.11633	down	P21-Rho-binding domain containing protein, putative, expressed
LOC_Os01g70100	2.56348	6.09293	-1.24903	down	zinc finger DHHC domain-containing protein, putative, expressed
LOC_Os01g70310	12.2228	24.4367	-0.999477	down	inducer of CBF expression 2, putative, expressed
LOC_Os01g72510	0.85122	3.21369	-1.91663	down	eukaryotic aspartyl protease domain containing protein, expressed
LOC_Os01g73940	464.999	1078.2	-1.21333	down	expressed protein
LOC_Os01g74020	79.372	190.664	-1.26433	down	MYB family transcription factor, putative, expressed
LOC_Os01g74550	0.165821	0.527117	-1.66849	down	transposon protein, putative, unclassified, expressed
LOC_Os02g02120	1.95507	4.20955	-1.10644	down	OsWAK11 - OsWAK receptor-like protein kinase, expressed
LOC_Os02g02400	257.015	551.942	-1.10267	down	catalase isozyme A, putative, expressed
LOC_Os02g02450	0.300007	0.87438	-1.54326	down	transposon protein, putative, unclassified, expressed
LOC_Os02g02930	0.735965	1.58298	-1.10493	down	terpene synthase, putative, expressed
LOC_Os02g06090	0.0791143	0.368704	-2.22045	down	phytosulfokine receptor precursor, putative, expressed
LOC_Os02g09630	2.4961	5.21276	-1.06237	down	GA20292-PA, putative, expressed
LOC_Os02g10030	1.11305	3.76111	-1.75664	down	expressed protein
LOC_Os02g12890	27.7402	67.3382	-1.27945	down	cytochrome P450, putative, expressed
LOC_Os02g13870	26.3176	63.1614	-1.26302	down	aquaporin protein, putative, expressed
LOC_Os02g14490	0.553621	1.64705	-1.57291	down	MYB family transcription factor, putative, expressed
LOC_Os02g15690	2.56342	8.10156	-1.66013	down	polygalacturonase, putative, expressed
LOC_Os02g16030	11.7359	28.8688	-1.29858	down	harpin-induced protein 1 domain containing protein, expressed
LOC_Os02g17710	1.00988	2.19295	-1.11868	down	receptor-like protein kinase 5 precursor, putative, expressed
LOC_Os02g17730	0.403174	1.1415	-1.50146	down	BAM2, putative
LOC_Os02g17940	3.9126	8.35788	-1.09501	down	leucoanthocyanidin dioxygenase, putative, expressed
LOC_Os02g18070	1.10423	2.70255	-1.29128	down	NB-ARC domain containing protein, expressed
LOC_Os02g18540	3.38136	8.30858	-1.297	down	uncharacterized Cys-rich domain containing protein, putative, expressed
LOC_Os02g19640	12.5692	26.3645	-1.0687	down	IQ calmodulin-binding motif family protein, putative, expressed
LOC_Os02g20560	74.0543	166.851	-1.1719	down	fasciclin domain containing protein, expressed
LOC_Os02g24205	1.92788	4.15995	-1.10955	down	expressed protein
LOC_Os02g28465	0.497503	0.905699	-0.864326	down	expressed protein
LOC_Os02g32850	2.30887	5.17536	-1.16447	down	expressed protein
LOC_Os02g33550	92.6437	219.086	-1.24173	down	harpin-induced protein 1 domain containing protein, expressed
LOC_Os02g33780	1.06314	3.16509	-1.57392	down	serine-aspartate repeat-containing protein I precursor, putative, expressed
LOC_Os02g35440	5.04775	11.2892	-1.16123	down	RING-H2 finger protein ATL4O precursor, putative, expressed
LOC_Os02g35490	0.500917	1.08574	-1.11603	down	MLO domain containing protein, putative, expressed
LOC_Os02g35530	4.69	9.2788	-0.98435	down	OsFBK8 - F-box domain and kelch repeat containing protein, expressed
LOC_Os02g35660	1.6292	3.58588	-1.13816	down	PTF1, putative, expressed
LOC_Os02g35970	2.62543	5.32416	-1.02	down	BTBN2 - Bric-a-Brac, Tramtrack, Broad Complex BTB domain with non-phototropic hypocotyl 3 NPH3 and coiled-coil domains, expressed
LOC_Os02g36140	0.465753	0.961331	-1.04547	down	terpene synthase, putative, expressed
LOC_Os02g36210	5.95568	12.8371	-1.10798	down	ent-kaurene synthase, chloroplast precursor, putative, expressed
LOC_Os02g39140	2.32317	4.59877	-0.98515	down	helix-loop-helix DNA-binding domain containing protein, expressed
LOC_Os02g41710	1.81587	3.57436	-0.977023	down	cyclic nucleotide-gated ion channel, putative, expressed
LOC_Os02g41800	3.85807	9.1377	-1.24395	down	auxin response factor, putative, expressed
LOC_Os02g43290	4.98409	9.68499	-0.95842	down	protein kinase domain containing protein, expressed
LOC_Os02g44720	2.31276	6.82593	-1.56141	down	expressed protein
LOC_Os02g44940	27.0098	57.0935	-1.07984	down	RALFL8 - Rapid ALkalinization Factor RALF family protein precursor, expressed
LOC_Os02g48770	5.16126	13.9568	-1.43518	down	SAM dependent carboxyl methyltransferase, putative, expressed
LOC_Os02g49850	5.49013	12.5764	-1.19581	down	plastocyanin-like domain containing protein, putative, expressed
LOC_Os02g50240	189.379	382.714	-1.015	down	glutamine synthetase, catalytic domain containing protein, expressed
LOC_Os02g50470	3.57048	7.26702	-1.02524	down	expressed protein
LOC_Os02g50630	0.131152	0.823084	-2.6498	down	E2F family transcription factor protein, putative, expressed
LOC_Os02g50810	16.1088	36.1299	-1.16534	down	expressed protein
LOC_Os02g51320	1.86821	5.64539	-1.59541	down	helix-loop-helix DNA-binding domain containing protein, expressed
LOC_Os02g51860	4.31731	8.73585	-1.01682	down	dehydration response related protein, putative, expressed
LOC_Os02g52280	3.01158	6.54772	-1.12047	down	expressed protein
LOC_Os02g52550	10.5663	23.3005	-1.14089	down	uncharacterized Cys-rich domain containing protein, putative, expressed
LOC_Os02g53510	11.1471	31.0668	-1.4787	down	oxidoreductase/ transition metal ion binding protein, putative, expressed
LOC_Os02g54640	3.28346	7.31232	-1.15511	down	glutamate receptor, putative, expressed
LOC_Os02g54830	2.92925	6.95409	-1.24733	down	RING-H2 finger protein, putative, expressed
LOC_Os02g56860	0.634803	1.75123	-1.46399	down	3-ketoacyl-CoA synthase, putative, expressed
LOC_Os02g57560	2.85279	6.19167	-1.11795	down	tyrosine protein kinase domain containing protein, putative, expressed
LOC_Os02g58170	1.34308	2.98661	-1.15296	down	transposon protein, putative, unclassified, expressed
LOC_Os02g58220	0.873422	2.80121	-1.6813	down	RPA2A - Putative single-stranded DNA binding complex subunit 2, expressed
LOC_Os03g02240	10.4194	22.6529	-1.12043	down	AT-GTL1, putative, expressed
LOC_Os03g02280	1.86844	6.77	-1.85732	down	DUF584 domain containing protein, putative, expressed
LOC_Os03g02400	0.829327	3.03917	-1.87366	down	plastocyanin-like domain containing protein, putative, expressed
LOC_Os03g02610	2.59333	5.51535	-1.08865	down	glycosyl hydrolases family 16 protein, protein, expressed
LOC_Os03g03790	8.14117	17.3075	-1.08809	down	AMP-binding domain containing protein, expressed
LOC_Os03g04240	8.32751	23.677	-1.50753	down	glutathione S-transferase, putative, expressed
LOC_Os03g04470	102.527	212.185	-1.04932	down	expressed protein
LOC_Os03g04570	8.52129	16.8955	-0.987495	down	peptide transporter PTR3-A, putative, expressed
LOC_Os03g04680	17.9391	37.9236	-1.07999	down	cytochrome P450, putative, expressed
LOC_Os03g05560	2.99215	6.70416	-1.16387	down	zinc finger, C3HC4 type domain containing protein, expressed
LOC_Os03g06170	5.22504	12.099	-1.21138	down	hsp20/alpha crystallin family protein, putative, expressed
LOC_Os03g08790	19.4381	51.4946	-1.40553	down	aspartic proteinase nepenthesin precursor, putative, expressed
LOC_Os03g10030	40.6633	90.328	-1.15145	down	membrane associated DUF588 domain containing protein, putative, expressed
LOC_Os03g11110	1.94408	4.80841	-1.30647	down	zinc finger family protein, putative, expressed
LOC_Os03g11300	1.31992	2.91412	-1.14261	down	expressed protein
LOC_Os03g11734	2.13176	4.40542	-1.04723	down	MATE efflux protein, putative, expressed
LOC_Os03g11950	0.60607	2.57051	-2.0845	down	SEC14 cytosolic factor family protein, putative, expressed
LOC_Os03g12790	7.26319	15.3621	-1.0807	down	MATE efflux family protein, putative, expressed
LOC_Os03g13200	49.3102	105.533	-1.09774	down	peroxidase precursor, putative, expressed
LOC_Os03g15530	20.5108	42.3809	-1.04703	down	expressed protein
LOC_Os03g16718	0.204284	0.607952	-1.57338	down	expressed protein
LOC_Os03g17840	6.47771	12.648	-0.965351	down	expressed protein
LOC_Os03g19170	0.866513	3.29943	-1.92892	down	GCRP7 - Glycine and cysteine rich family protein precursor, expressed
LOC_Os03g19240	2.48476	5.13244	-1.04654	down	AMP-binding enzyme, putative, expressed
LOC_Os03g20650	9.83035	19.4543	-0.984774	down	bZIP transcription factor domain containing protein, expressed
LOC_Os03g21960	0.675076	1.55656	-1.20524	down	aminotransferase, putative, expressed
LOC_Os03g23960	3.84347	8.46771	-1.13956	down	IQ calmodulin-binding motif family protein, putative, expressed
LOC_Os03g24560	5.3335	14.4562	-1.43854	down	ompA/MotB, putative, expressed
LOC_Os03g24910	1.05332	2.52193	-1.25958	down	nodulation protein-related, putative, expressed
LOC_Os03g25550	1.07395	3.55099	-1.7253	down	myb-like DNA-binding domain containing protein, putative, expressed
LOC_Os03g28040	9.1635	25.0669	-1.45181	down	zinc finger, C3HC4 type domain containing protein, expressed
LOC_Os03g29190	3.04523	6.90337	-1.18075	down	PDI, putative, expressed
LOC_Os03g30830	11.3617	24.7847	-1.12527	down	X8 domain containing protein, expressed
LOC_Os03g31679	79.1737	203.958	-1.36518	down	annexin A7, putative, expressed
LOC_Os03g35600	0.351414	0.768196	-1.1283	down	serine/threonine-protein kinase receptor precursor, putative, expressed
LOC_Os03g40070	3.1867	9.70296	-1.60636	down	transposon protein, putative, unclassified, expressed
LOC_Os03g40670	4.38541	9.83006	-1.16449	down	glycerophosphoryl diester phosphodiesterase family protein, putative, expressed
LOC_Os03g43010	7.49375	15.7869	-1.07496	down	expressed protein
LOC_Os03g44740	6.75748	14.1012	-1.06126	down	cytochrome P450, putative, expressed
LOC_Os03g45340	6.6297	14.8619	-1.16461	down	hsp20/alpha crystallin family protein, putative, expressed
LOC_Os03g45450	1.29119	3.53783	-1.45416	down	WRKY60, expressed
LOC_Os03g47210	1.63885	6.3612	-1.95661	down	expressed protein
LOC_Os03g48560	4.99967	10.1503	-1.02162	down	N-acetylglucosaminyltransferase, putative, expressed
LOC_Os03g48600	3.7617	7.43343	-0.982642	down	domain of unknown function DUF966 domain containing protein, expressed
LOC_Os03g50260	4.53544	10.408	-1.19837	down	expressed protein
LOC_Os03g53520	23.0669	53.4641	-1.21274	down	expressed protein
LOC_Os03g53550	5.07477	10.3186	-1.02383	down	retrotransposon protein, putative, unclassified, expressed
LOC_Os03g55420	6.2475	13.7998	-1.1433	down	peroxidase precursor, putative, expressed
LOC_Os03g56270	4.22175	8.29719	-0.974783	down	receptor protein kinase CLAVATA1 precursor, putative, expressed
LOC_Os03g58110	8.35041	19.1715	-1.19905	down	uncharacterized protein At4g06744 precursor, putative, expressed
LOC_Os03g58320	0.239444	1.26127	-2.39711	down	indole-3-glycerol phosphate lyase, chloroplast precursor, putative, expressed
LOC_Os03g58420	0.194818	0.85214	-2.12896	down	WRKY6, expressed
LOC_Os03g58470	92.3445	188.278	-1.02777	down	retrotransposon protein, putative, Ty3-gypsy subclass, expressed
LOC_Os03g58790	3.44047	7.45801	-1.11619	down	ATPase, putative, expressed
LOC_Os03g58870	0.18549	0.950284	-2.35701	down	expressed protein
LOC_Os03g58980	11.8285	24.179	-1.03148	down	Cupin domain containing protein, expressed
LOC_Os03g59240	6.16132	12.362	-1.0046	down	carboxyl-terminal peptidase, putative, expressed
LOC_Os03g59770	1.05538	3.42663	-1.69902	down	EF hand family protein, putative, expressed
LOC_Os03g60720	14.5593	32.7806	-1.1709	down	expansin precursor, putative, expressed
LOC_Os03g63330	1.17522	2.75923	-1.23134	down	aspartokinase, chloroplast precursor, putative, expressed
LOC_Os03g63390	29.0566	62.6438	-1.10831	down	plastocyanin-like domain containing protein, putative, expressed
LOC_Os03g63700	32.7615	69.8669	-1.0926	down	AIG2-like family domain containing protein, expressed
LOC_Os03g64130	0.776599	2.3361	-1.58886	down	avr9/Cf-9 rapidly elicited protein, putative, expressed
LOC_Os04g01610	1.93425	3.66924	-0.923705	down	expressed protein
LOC_Os04g04060	0.956936	2.42966	-1.34426	down	dynamin family protein, putative, expressed
LOC_Os04g08280	16.3958	44.3321	-1.43503	down	retrotransposon protein, putative, Ty3-gypsy subclass, expressed
LOC_Os04g10000	1.49206	3.82973	-1.35994	down	sex determination protein tasselseed-2, putative, expressed
LOC_Os04g11400	178.234	432.747	-1.27975	down	expressed protein
LOC_Os04g15690	8.56325	21.5162	-1.3292	down	DSBA-like thioredoxin domain containing protein, expressed
LOC_Os04g22120	1.13013	2.48086	-1.13435	down	protein kinase, putative, expressed
LOC_Os04g28280	1.07666	4.17652	-1.95573	down	BEE 3, putative, expressed
LOC_Os04g29550	15.211	40.2601	-1.40424	down	RIPER2 - Ripening-related family protein precursor, expressed
LOC_Os04g29580	0.586923	1.1889	-1.01838	down	OsWAK37 - OsWAK short gene, expressed
LOC_Os04g29960	0.192059	0.719627	-1.9057	down	OsWAK43 - OsWAK receptor-like protein kinase, expressed
LOC_Os04g30800	4.85818	10.8303	-1.15659	down	ER lumen protein retaining receptor, putative, expressed
LOC_Os04g33060	29.7095	62.5562	-1.07423	down	NAD dependent epimerase/dehydratase family protein, putative, expressed
LOC_Os04g33600	1.70497	3.46639	-1.02369	down	hydrolase, alpha/beta fold family protein, putative, expressed
LOC_Os04g33900	19.4657	41.5931	-1.09541	down	ctr copper transporter family protein, putative, expressed
LOC_Os04g33990	219.563	491.577	-1.16278	down	harpin-induced protein 1 domain containing protein, expressed
LOC_Os04g34270	0.849706	1.95405	-1.20143	down	serine/threonine-protein kinase receptor precursor, putative, expressed
LOC_Os04g35520	31.078	66.3378	-1.09394	down	OsAPx7 - Stromal Ascorbate Peroxidase encoding gene 5,8, expressed
LOC_Os04g36820	11.8737	23.8285	-1.00492	down	expressed protein
LOC_Os04g38410	410.998	787.188	-0.937577	down	chlorophyll A-B binding protein, putative, expressed
LOC_Os04g38850	10.5938	21.8935	-1.04727	down	expressed protein
LOC_Os04g39300	1.48995	6.46614	-2.11764	down	heavy metal transport/detoxification protein, putative, expressed
LOC_Os04g39880	4.61134	9.71773	-1.07543	down	Os4bglu12 - beta-glucosidase, exo-beta-glucanase, expressed
LOC_Os04g40440	0.457611	0.98722	-1.10925	down	expressed protein
LOC_Os04g40940	0.302578	1.62939	-2.42895	down	mitotic spindle checkpoint protein MAD2, putative, expressed
LOC_Os04g41860	3.47487	7.8868	-1.18248	down	expressed protein
LOC_Os04g42130	0.622821	1.34995	-1.11601	down	integral membrane transporter family protein, putative, expressed
LOC_Os04g42620	24.7717	53.6246	-1.11421	down	uncharacterized protein At4g06744 precursor, putative, expressed
LOC_Os04g44240	0.347866	1.20202	-1.78885	down	cytokinin-O-glucosyltransferase 3, putative, expressed
LOC_Os04g44320	3.75208	10.9233	-1.54165	down	transposon protein, putative, unclassified, expressed
LOC_Os04g44850	11.9031	25.7512	-1.1133	down	glycosyl transferase 8 domain containing protein, putative, expressed
LOC_Os04g45900	13.3714	26.1809	-0.969362	down	transposon protein, putative, unclassified, expressed
LOC_Os04g47250	7.40071	18.7006	-1.33735	down	cytochrome P450, putative, expressed
LOC_Os04g48830	2.43838	5.18526	-1.08849	down	DUF623 domain containing protein, expressed
LOC_Os04g49490	0.582539	1.42577	-1.29131	down	protein phosphatase 2C, putative, expressed
LOC_Os04g49650	4.61881	9.08029	-0.975216	down	DUF581 domain containing protein, expressed
LOC_Os04g49700	0.745494	1.85345	-1.31395	down	zinc finger, C3HC4 type domain containing protein, expressed
LOC_Os04g50204	9.12684	19.8187	-1.11868	down	protein transport protein-related, putative, expressed
LOC_Os04g51030	0.765575	1.71684	-1.16514	down	wall-associated kinase 1, putative, expressed
LOC_Os04g51830	0.727652	1.44301	-0.987758	down	OsHKT1;4 - Na+ transporter, expressed
LOC_Os04g51990	5.03603	10.5725	-1.06995	down	transferase family domain containing protein, expressed
LOC_Os04g52440	0.151148	0.515768	-1.77076	down	aminotransferase, putative, expressed
LOC_Os04g55280	1.44331	2.84388	-0.978483	down	expressed protein
LOC_Os04g56170	3.75726	7.39204	-0.976292	down	OsSPL8 - SBP-box gene family member, expressed
LOC_Os04g57630	1.25432	2.80899	-1.16315	down	phytosulfokine receptor precursor, putative, expressed
LOC_Os04g58470	3.58135	7.39013	-1.0451	down	choline transporter-related, putative, expressed
LOC_Os04g59150	3.29246	7.21359	-1.13155	down	peroxidase precursor, putative, expressed
LOC_Os05g02310	24.0787	63.3423	-1.39541	down	soluble inorganic pyrophosphatase, putative, expressed
LOC_Os05g02820	7.77471	16.2995	-1.06797	down	protein transport protein-related, putative, expressed
LOC_Os05g02890	7.18837	17.6347	-1.29468	down	white-brown complex homolog protein 16, putative, expressed
LOC_Os05g03440	1.50084	3.14302	-1.06638	down	expressed protein
LOC_Os05g04380	102.829	223.678	-1.12118	down	peroxidase precursor, putative, expressed
LOC_Os05g05170	1.63122	4.62183	-1.50251	down	jacalin-like lectin domain containing protein, expressed
LOC_Os05g07420	0.121005	0.354534	-1.55086	down	S-domain receptor-like protein kinase, putative, expressed
LOC_Os05g08530	0.354818	1.85794	-2.38855	down	phototropic-responsive NPH3 family protein, putative, expressed
LOC_Os05g10840	0.337353	0.79674	-1.23985	down	calmodulin-binding protein, putative, expressed
LOC_Os05g11010	26.1777	49.191	-0.910053	down	harpin-induced protein 1 domain containing protein, expressed
LOC_Os05g11720	3.12994	6.69536	-1.09703	down	zinc finger, C3HC4 type domain containing protein, expressed
LOC_Os05g12580	0.177688	7.61908	-5.4222	down	expressed protein
LOC_Os05g14590	0.146684	0.8001	-2.44747	down	MCM6 - Putative minichromosome maintenance MCM complex subunit 6, expressed
LOC_Os05g19030	4.22022	8.68849	-1.04179	down	expressed protein
LOC_Os05g25430	0.696718	1.51482	-1.1205	down	receptor-like protein kinase At3g46290 precursor, putative, expressed
LOC_Os05g25540	2.27505	5.14885	-1.17835	down	STRUBBELIG-RECEPTOR FAMILY 6 precursor, putative, expressed
LOC_Os05g25770	50.2168	126.617	-1.33423	down	WRKY45, expressed
LOC_Os05g27820	8.19772	20.0177	-1.28798	down	patellin protein, putative, expressed
LOC_Os05g28730	3.03918	6.9225	-1.18761	down	zinc finger, C3HC4 type domain containing protein, expressed
LOC_Os05g31040	2.09119	6.48944	-1.63377	down	cytokinin dehydrogenase precursor, putative, expressed
LOC_Os05g31280	2.14945	5.45167	-1.34273	down	GASR5 - Gibberellin-regulated GASA/GAST/Snakin family protein precursor, expressed
LOC_Os05g32230	23.7835	51.0607	-1.10225	down	expressed protein
LOC_Os05g33900	14.4619	46.7371	-1.69231	down	auxin-induced protein 5NG4, putative, expressed
LOC_Os05g34530	0.65018	2.29706	-1.82088	down	auxin-inducible protein, putative, expressed
LOC_Os05g35360	0.386014	0.529863	-0.456965	down	beta-galactosidase 7 precursor, putative, expressed
LOC_Os05g35910	1.49095	2.6631	-0.836879	down	expressed protein
LOC_Os05g36050	10.4592	22.0597	-1.07664	down	serine/threonine-protein kinase, putative, expressed
LOC_Os05g37030	0.0344585	1.78027	-5.69109	down	expressed protein
LOC_Os05g37600	3.67956	9.7833	-1.41079	down	glycerol-3-phosphate acyltransferase, putative, expressed
LOC_Os05g38500	6.1391	11.9978	-0.966671	down	fasciclin-like arabinogalactan protein, putative, expressed
LOC_Os05g39840	1.74788	4.17438	-1.25596	down	expressed protein
LOC_Os05g41670	3.89947	7.83666	-1.00696	down	ICE-like protease p20 domain containing protein, putative, expressed
LOC_Os05g43880	0.195055	1.53449	-2.97581	down	gibberellin 2-beta-dioxygenase, putative, expressed
LOC_Os05g45240	0.394113	1.1104	-1.49439	down	flavin monooxygenase, putative, expressed
LOC_Os05g46470	3.93863	8.44458	-1.10033	down	expressed protein
LOC_Os05g47680	1.64749	6.21271	-1.91495	down	expressed protein
LOC_Os05g48580	2.64051	5.66959	-1.10243	down	expressed protein
LOC_Os05g48890	9.84918	27.508	-1.48177	down	fasciclin domain containing protein, expressed
LOC_Os05g48900	187.404	404.956	-1.11161	down	fasciclin domain containing protein, expressed
LOC_Os05g50550	49.9159	104.626	-1.06766	down	polyprenyl synthetase, putative, expressed
LOC_Os05g50800	13.3228	26.5129	-0.992795	down	expressed protein
LOC_Os05g50990	3.32699	6.78073	-1.02722	down	TTL3, putative, expressed
LOC_Os05g51470	1.53601	3.41638	-1.15328	down	2-aminoethanethiol dioxygenase, putative, expressed
LOC_Os06g01760	5.44599	11.0713	-1.02355	down	ligA, putative, expressed
LOC_Os06g01934	19.1444	39.0574	-1.02867	down	homeobox domain containing protein, expressed
LOC_Os06g01990	7.28148	16.4516	-1.17593	down	phosphoglycolate phosphatase, plasmid, putative, expressed
LOC_Os06g02410	12.7825	31.7128	-1.3109	down	expressed protein
LOC_Os06g02630	2.41308	6.18763	-1.35851	down	retrotransposon protein, putative, Ty3-gypsy subclass, expressed
LOC_Os06g02760	0.355645	1.18384	-1.73497	down	expressed protein
LOC_Os06g02800	4.94236	9.50531	-0.943533	down	expressed protein
LOC_Os06g02810	4.22056	10.625	-1.33195	down	expressed protein
LOC_Os06g02830	4.65904	11.5731	-1.31267	down	expressed protein
LOC_Os06g04080	0.370325	1.27453	-1.7831	down	glycosyl hydrolases family 17, putative, expressed
LOC_Os06g04200	1.28875	2.76217	-1.09983	down	starch synthase, putative, expressed
LOC_Os06g05550	31.3985	67.5612	-1.1055	down	GDSL-like lipase/acylhydrolase, putative, expressed
LOC_Os06g05930	272.951	572.143	-1.06773	down	expressed protein
LOC_Os06g06550	2.02924	4.53966	-1.16164	down	plant protein of unknown function domain containing protein, expressed
LOC_Os06g06960	1.2893	3.74701	-1.53915	down	S-locus-like receptor protein kinase, putative, expressed
LOC_Os06g08830	3.47334	10.7949	-1.63595	down	UDP-glucoronosyl and UDP-glucosyl transferase, putative, expressed
LOC_Os06g11510	0.267833	1.71477	-2.67861	down	expressed protein
LOC_Os06g12280	5.71664	11.7957	-1.04503	down	glycosyl transferase 8 domain containing protein, putative, expressed
LOC_Os06g12460	2.08885	4.06175	-0.959395	down	CSLA3 - cellulose synthase-like family A; mannan synthase, expressed
LOC_Os06g12740	8.54392	16.922	-0.985931	down	expressed protein
LOC_Os06g15730	0.75641	1.67053	-1.14306	down	expressed protein
LOC_Os06g19530	2.88566	5.76267	-0.997836	down	oxidoreductase, short chain dehydrogenase/reductase family, putative, expressed
LOC_Os06g19550	0.315787	2.63292	-3.05964	down	oxidoreductase, short chain dehydrogenase/reductase family, putative, expressed
LOC_Os06g20040	11.9104	23.3645	-0.972102	down	aspartic proteinase nepenthesin-2 precursor, putative, expressed
LOC_Os06g20900	1.60192	3.31881	-1.05086	down	expressed protein
LOC_Os06g21570	0.728839	1.61207	-1.14524	down	Os6bglu24 - beta-glucosidase homologue, similar to G. max isohydroxyurate hydrolase, expressed
LOC_Os06g22870	141.495	270.81	-0.936534	down	OsIAA21 - Auxin-responsive Aux/IAA gene family member, expressed
LOC_Os06g23114	2.89474	4.90997	-0.762282	down	copper methylamine oxidase precursor, putative, expressed
LOC_Os06g28480	4.53312	8.93852	-0.979533	down	polygalacturonase inhibitor 1 precursor, putative, expressed
LOC_Os06g30210	2.82196	8.17868	-1.53517	down	expressed protein
LOC_Os06g33170	4.90946	9.66091	-0.976593	down	exocyst complex component 6, putative, expressed
LOC_Os06g34120	70.5884	141.127	-0.999489	down	GDSL-like lipase/acylhydrolase, putative, expressed
LOC_Os06g34730	6.56215	15.9574	-1.28199	down	expressed protein
LOC_Os06g35200	1.89573	4.24159	-1.16185	down	receptor-like kinase, putative, expressed
LOC_Os06g35970	69.1901	167.37	-1.27441	down	meiosis 5, putative, expressed
LOC_Os06g36560	5.78081	13.4115	-1.21412	down	inositol oxygenase, putative, expressed
LOC_Os06g37080	4.31606	9.38472	-1.1206	down	L-ascorbate oxidase precursor, putative, expressed
LOC_Os06g38120	2.90669	6.54505	-1.17103	down	low-affinity cation transporter, putative, expressed
LOC_Os06g38950	0.237455	0.518887	-1.12777	down	ABC transporter, ATP-binding protein, putative, expressed
LOC_Os06g38970	4.05081	9.78848	-1.27288	down	expressed protein
LOC_Os06g38980	1.13467	3.36556	-1.56858	down	polyadenylate-binding protein, putative, expressed
LOC_Os06g39712	0.920485	2.43385	-1.40277	down	OsClp10 - Putative Clp protease homologue, expressed
LOC_Os06g39960	1.97944	4.15426	-1.0695	down	bZIP transcription factor domain containing protein, expressed
LOC_Os06g40180	1.85077	4.92833	-1.41297	down	phospholipase D, putative, expressed
LOC_Os06g40500	18.7722	42.7074	-1.18589	down	expressed protein
LOC_Os06g40818	2.31654	4.71004	-1.02377	down	aspartic proteinase, putative, expressed
LOC_Os06g41090	0.101288	0.894872	-3.14322	down	anthranilate phosphoribosyltransferase, putative, expressed
LOC_Os06g41910	7.02708	15.0529	-1.09905	down	expressed protein
LOC_Os06g43170	4.49589	11.1834	-1.31468	down	transposon protein, putative, unclassified, expressed
LOC_Os06g43350	7.30944	18.8826	-1.36923	down	cytochrome P450, putative, expressed
LOC_Os06g43770	0.370604	2.57295	-2.79547	down	expressed protein
LOC_Os06g44310	5.82439	15.0059	-1.36535	down	tetraspanin family protein, putative, expressed
LOC_Os06g44930	2.59545	8.69585	-1.74434	down	expressed protein
LOC_Os06g45690	0.381449	0.780781	-1.03343	down	symbiosis-related disease resistance protein, putative, expressed
LOC_Os06g46340	0.95777	2.12496	-1.14969	down	glycosyl hydrolase, family 31, putative, expressed
LOC_Os06g46799	63.9697	125.678	-0.974268	down	peroxidase precursor, putative, expressed
LOC_Os06g47250	0.310866	0.640881	-1.04376	down	DUF292 domain containing protein, expressed
LOC_Os07g01070	0.456195	1.74429	-1.93492	down	peptide transporter, putative, expressed
LOC_Os07g02540	10.598	22.4798	-1.08484	down	HLS, putative, expressed
LOC_Os07g03150	0.679997	1.56563	-1.20315	down	H-BTB5 - Bric-a-Brac, Tramtrack, Broad Complex BTB domain with H family conserved sequence, expressed
LOC_Os07g03870	1.59254	4.36267	-1.45388	down	receptor like protein kinase, putative, expressed
LOC_Os07g04180	30.9542	70.2036	-1.18141	down	amino acid transporter, putative, expressed
LOC_Os07g04190	3.43837	7.03077	-1.03196	down	receptor protein kinase CLAVATA1 precursor, putative, expressed
LOC_Os07g04730	1.04998	2.16483	-1.04389	down	expressed protein
LOC_Os07g04930	10.4164	20.4423	-0.972699	down	retrotransposon protein, putative, unclassified, expressed
LOC_Os07g06470	5.60626	13.7998	-1.29953	down	nuclear transcription factor Y subunit, putative, expressed
LOC_Os07g06570	1.16688	3.36576	-1.52827	down	receptor protein kinase CRINKLY4 precursor, putative, expressed
LOC_Os07g06620	2.82442	6.6774	-1.24133	down	YABBY domain containing protein, putative, expressed
LOC_Os07g07230	8.46962	17.9252	-1.08162	down	protein kinase, putative, expressed
LOC_Os07g07900	1.19373	2.77771	-1.21842	down	expressed protein
LOC_Os07g09190	1.93603	4.39928	-1.18416	down	transketolase, putative, expressed
LOC_Os07g13634	2.20547	5.0876	-1.2059	down	cytokinin-N-glucosyltransferase 1, putative, expressed
LOC_Os07g18240	3.65389	8.61149	-1.23683	down	lectin-like receptor kinase, putative, expressed
LOC_Os07g22930	32.8302	70.7977	-1.10868	down	starch synthase, putative, expressed
LOC_Os07g27650	4.51949	6.9479	-0.620418	down	expressed protein
LOC_Os07g30610	4.53221	9.47414	-1.06378	down	cytokinin-O-glucosyltransferase 2, putative, expressed
LOC_Os07g31840	1.82514	3.98665	-1.12717	down	leucine-rich repeat family protein, putative, expressed
LOC_Os07g32630	29.929	57.8199	-0.950021	down	UDP-glucoronosyl and UDP-glucosyl transferase domain containing protein, expressed
LOC_Os07g33440	1.08166	2.30348	-1.09057	down	cytochrome P450, putative, expressed
LOC_Os07g34040	0.749194	3.10899	-2.05304	down	harpin-induced protein 1 domain containing protein, expressed
LOC_Os07g34070	0.407009	2.38604	-2.55149	down	auxin-induced protein 5NG4, putative, expressed
LOC_Os07g34260	2.99499	17.5394	-2.54997	down	chalcone and stilbene synthases, putative, expressed
LOC_Os07g34650	26.43	70.0709	-1.40664	down	expressed protein
LOC_Os07g34980	0.524267	1.33594	-1.34948	down	TKL_IRAK_DUF26-lh.9 - DUF26 kinases have homology to DUF26 containing loci, expressed
LOC_Os07g35730	1.62866	3.40388	-1.06349	down	TKL_IRAK_DUF26-lc.23 - DUF26 kinases have homology to DUF26 containing loci, expressed
LOC_Os07g35880	1.66492	3.72846	-1.16312	down	beta-amylase, putative, expressed
LOC_Os07g36210	19.2527	44.1315	-1.19675	down	expressed protein
LOC_Os07g36630	2.296	5.82687	-1.3436	down	CSLF8 - cellulose synthase-like family F; beta1,3;1,4 glucan synthase, expressed
LOC_Os07g37156	5.31263	10.6407	-1.0021	down	expressed protein
LOC_Os07g37510	1.9528	3.72482	-0.931624	down	organic cation transporter-related, putative, expressed
LOC_Os07g40150	2.19931	4.89274	-1.15359	down	expressed protein
LOC_Os07g40690	4.31056	13.5421	-1.65151	down	NAD dependent epimerase/dehydratase family protein, putative, expressed
LOC_Os07g41060	0.962651	1.95449	-1.02171	down	dihydroflavonol-4-reductase, putative, expressed
LOC_Os07g41360	28.55	61.5498	-1.10826	down	alpha-1,4-glucan-protein synthase, putative, expressed
LOC_Os07g41410	375.404	722.197	-0.943946	down	EGG APPARATUS-1, putative, expressed
LOC_Os07g41590	5.13967	12.5323	-1.2859	down	gibberellin receptor GID1L2, putative, expressed
LOC_Os07g42520	35.8419	67.7587	-0.918758	down	dirigent, putative, expressed
LOC_Os07g43560	92.5615	203.256	-1.13481	down	TKL_IRAK_DUF26-lc.24 - DUF26 kinases have homology to DUF26 containing loci, expressed
LOC_Os07g44920	2.49068	6.0966	-1.29147	down	expressed protein
LOC_Os07g44960	1.26911	2.71335	-1.09626	down	nodulation protein-related, putative, expressed
LOC_Os07g46480	14.6265	69.9803	-2.25837	down	eukaryotic aspartyl protease domain containing protein, expressed
LOC_Os07g46510	14.9527	29.5819	-0.984307	down	expressed protein
LOC_Os07g46790	32.7837	73.8412	-1.17145	down	4-alpha-glucanotransferase, putative, expressed
LOC_Os07g46870	2.10395	4.92993	-1.22847	down	sex determination protein tasselseed-2, putative, expressed
LOC_Os07g46930	2.22283	4.49638	-1.01637	down	sex determination protein tasselseed-2, putative, expressed
LOC_Os07g46940	4.35765	9.10172	-1.06259	down	sex determination protein tasselseed-2, putative, expressed
LOC_Os07g48020	7.24268	20.2691	-1.48469	down	peroxidase precursor, putative, expressed
LOC_Os07g48390	3.87272	8.6952	-1.16687	down	proline-rich protein, putative, expressed
LOC_Os07g48490	285.611	693.606	-1.28007	down	stress responsive protein, putative, expressed
LOC_Os07g49080	1.41596	3.52556	-1.31608	down	COBRA-like protein 7 precursor, putative, expressed
LOC_Os08g02210	26.7949	59.0531	-1.14005	down	expressed protein
LOC_Os08g05520	2.7343	5.368	-0.973213	down	myb-like DNA-binding domain containing protein, putative, expressed
LOC_Os08g06280	23.3074	57.8317	-1.31107	down	LSD1 zinc finger domain containing protein, expressed
LOC_Os08g07080	3.47549	15.1865	-2.1275	down	terpene synthase, putative, expressed
LOC_Os08g07100	0.00504648	0.270407	-5.74371	down	terpene synthase, putative, expressed
LOC_Os08g07730	2.97341	6.0762	-1.03105	down	transferase family protein, putative, expressed
LOC_Os08g09840	9.10169	18.9653	-1.05916	down	WRKY117, expressed
LOC_Os08g10070	1.58895	3.40092	-1.09786	down	protein kinase, putative, expressed
LOC_Os08g14940	13.4752	37.3316	-1.47009	down	receptor kinase, putative, expressed
LOC_Os08g15149	6.34725	16.195	-1.35135	down	oxidoreductase, 2OG-Fe oxygenase family protein, expressed
LOC_Os08g15710	0.492203	1.73178	-1.81493	down	DC1 domain, putative, expressed
LOC_Os08g16050	2.83875	6.19451	-1.12573	down	tetraspanin family protein, putative, expressed
LOC_Os08g16260	19.0554	37.006	-0.957563	down	cytochrome P450 protein, putative, expressed
LOC_Os08g16660	1.06641	2.99695	-1.49073	down	aspartic proteinase nepenthesin precursor, putative, expressed
LOC_Os08g16810	48.2929	111.924	-1.21263	down	retrotransposon protein, putative, SINE subclass, expressed
LOC_Os08g16820	11.8212	32.7512	-1.47016	down	retrotransposon protein, putative, SINE subclass, expressed
LOC_Os08g26820	6.54113	15.988	-1.28938	down	plant protein of unknown function domain containing protein, expressed
LOC_Os08g28170	0.387415	0.934779	-1.27075	down	nucleobase-ascorbate transporter, putative, expressed
LOC_Os08g29020	1.94354	4.54975	-1.2271	down	wall-associated kinase-like 2, putative, expressed
LOC_Os08g29030	0.0204823	0.107224	-2.38817	down	expressed protein
LOC_Os08g34550	7.23425	14.4352	-0.996672	down	RING-H2 finger protein, putative, expressed
LOC_Os08g35210	8.92686	18.6221	-1.06079	down	ferric reductase, putative, expressed
LOC_Os08g36480	21.9237	41.737	-0.928832	down	nitrate reductase, putative, expressed
LOC_Os08g37390	1.0131	2.29176	-1.17768	down	cyclin, putative, expressed
LOC_Os08g38170	18.3268	39.3025	-1.10066	down	methyladenine glycosylase, putative, expressed
LOC_Os08g39320	0.840133	2.27064	-1.43441	down	expressed protein
LOC_Os08g41340	9.61343	20.9452	-1.12349	down	ras-related protein, putative, expressed
LOC_Os08g42600	0.155819	0.433609	-1.47652	down	retinoblastoma-related protein-like, putative, expressed
LOC_Os08g42690	0.0866399	0.603345	-2.79988	down	ankyrin repeat domain containing protein, expressed
LOC_Os08g42840	0.124981	0.417196	-1.73902	down	leucine rich repeat protein, putative, expressed
LOC_Os08g43490	17.8608	39.3448	-1.13938	down	heat shock protein DnaJ, putative, expressed
LOC_Os09g02250	0.817185	2.25852	-1.46664	down	transposon protein, putative, unclassified, expressed
LOC_Os09g04430	1.37736	3.80701	-1.46675	down	expressed protein
LOC_Os09g07350	64.4142	126.199	-0.970255	down	fasciclin-like arabinogalactan protein 8 precursor, putative, expressed
LOC_Os09g08990	3.88357	10.3897	-1.41969	down	cytochrome P450, putative, expressed
LOC_Os09g10274	93.7541	211.845	-1.17605	down	expressed protein
LOC_Os09g17360	0.0576652	0.402608	-2.8036	down	expressed protein
LOC_Os09g17630	0.937039	2.38018	-1.34489	down	receptor-like protein kinase 2, putative, expressed
LOC_Os09g20420	0.299019	1.34711	-2.17155	down	expressed protein
LOC_Os09g25060	5.54249	15.5502	-1.48833	down	WRKY76, expressed
LOC_Os09g25070	3.95962	17.115	-2.11183	down	WRKY62, expressed
LOC_Os09g26960	29.2806	58.5262	-0.999138	down	cytochrome P450, putative, expressed
LOC_Os09g26980	3.36459	7.44184	-1.14523	down	cytochrome P450, putative, expressed
LOC_Os09g27160	3.2339	8.27157	-1.35489	down	expressed protein
LOC_Os09g27220	3.76709	8.11056	-1.10635	down	ATBRXL3/BRX-LIKE3, putative, expressed
LOC_Os09g27250	0.52097	1.96329	-1.914	down	plant viral response family protein, putative, expressed
LOC_Os09g27320	2.9983	6.79531	-1.1804	down	ZOS9-13 - C2H2 zinc finger protein, expressed
LOC_Os09g27450	3.89799	7.538	-0.95145	down	homeobox associated leucine zipper, putative, expressed
LOC_Os09g28640	16.5357	35.6181	-1.10703	down	gibberellin receptor GID1L2, putative, expressed
LOC_Os09g28650	7.61149	20.3561	-1.41921	down	gibberellin receptor, putative, expressed
LOC_Os09g29070	45.5971	92.0665	-1.01374	down	glucose-6-phosphate isomerase, putative, expressed
LOC_Os09g29490	17.5213	47.3405	-1.43397	down	peroxidase precursor, putative, expressed
LOC_Os09g29530	0.464376	4.66391	-3.32817	down	expressed protein
LOC_Os09g29690	0.856669	3.39377	-1.98608	down	beta-expansin precursor, putative, expressed
LOC_Os09g30414	1.03172	3.55435	-1.78453	down	aspartic proteinase nepenthesin-2 precursor, putative, expressed
LOC_Os09g31080	180.394	389.232	-1.10948	down	induced stolen tip protein TUB8, putative, expressed
LOC_Os09g32100	4.59699	9.587	-1.06039	down	expressed protein
LOC_Os09g32350	0.694731	1.73782	-1.32275	down	expressed protein
LOC_Os09g34320	14.2903	27.8868	-0.964546	down	expressed protein
LOC_Os09g35630	17.7928	38.5114	-1.11399	down	BAG domain-containing protein, putative, expressed
LOC_Os09g35980	0.613484	1.536	-1.32408	down	expressed protein
LOC_Os09g36580	27.2625	55.1308	-1.01594	down	thaumatin, putative, expressed
LOC_Os09g37060	1.46088	3.4632	-1.24526	down	transposon protein, putative, unclassified, expressed
LOC_Os09g38670	22.0655	47.6117	-1.10952	down	thioredoxin, putative, expressed
LOC_Os09g39750	0.0304296	0.731148	-4.58661	down	domain of unknown function DUF966 domain containing protein, expressed
LOC_Os10g02690	0.627712	1.26109	-1.0065	down	expressed protein
LOC_Os10g06630	5.77608	12.8101	-1.14912	down	peptidyl-prolyl cis-trans isomerase, putative, expressed
LOC_Os10g13914	9.0937	22.6205	-1.31469	down	POEI27 - Pollen Ole e I allergen and extensin family protein precursor, expressed
LOC_Os10g19180	0.0903647	0.394311	-2.1255	down	zinc finger family protein, putative, expressed
LOC_Os10g19200	2.7569	8.43449	-1.61325	down	vegetative cell wall protein gp1 precursor, putative, expressed
LOC_Os10g20710	0.603588	1.42104	-1.23531	down	formin-like protein 6 precursor, putative, expressed
LOC_Os10g24980	0.207529	0.4454	-1.10179	down	retrotransposon protein, putative, unclassified, expressed
LOC_Os10g28050	0.0590296	3.32062	-5.81387	down	chitinase 2, putative, expressed
LOC_Os10g29800	0.314626	1.27386	-2.0175	down	expressed protein
LOC_Os10g32990	1.31005	2.48058	-0.921056	down	receptor-like protein kinase 2 precursor, putative, expressed
LOC_Os10g34700	0.29089	1.62519	-2.48206	down	expressed protein
LOC_Os10g35950	11.4658	25.3339	-1.14373	down	transferase family protein, putative, expressed
LOC_Os10g36500	26.2045	61.8185	-1.23823	down	invertase/pectin methylesterase inhibitor family protein, putative, expressed
LOC_Os10g37230	3.19769	7.71867	-1.27132	down	expressed protein
LOC_Os10g39140	36.7548	74.8898	-1.02684	down	flavonol synthase/flavanone 3-hydroxylase, putative, expressed
LOC_Os10g39750	1.12444	2.65366	-1.23877	down	inducer of CBF expression 2, putative, expressed
LOC_Os10g40360	24.439	56.5346	-1.20995	down	proline oxidase, mitochondrial precursor, putative, expressed
LOC_Os10g40420	63.2469	156.018	-1.30264	down	LTPL138 - Protease inhibitor/seed storage/LTP family protein precursor, expressed
LOC_Os10g40620	7.64474	15.1384	-0.985678	down	expressed protein
LOC_Os10g40740	80.9871	169.174	-1.06275	down	helix-loop-helix DNA-binding domain containing protein, expressed
LOC_Os10g42030	3.26748	7.52487	-1.20349	down	expressed protein
LOC_Os11g01340	3.76825	9.2486	-1.29534	down	omega-3 fatty acid desaturase, chloroplast precursor, putative, expressed
LOC_Os11g02540	1.45642	4.66938	-1.68081	down	WRKY50, expressed
LOC_Os11g02770	2.57352	5.01332	-0.962025	down	expressed protein
LOC_Os11g03160	0.574345	1.23911	-1.10932	down	glycosyl transferase, family 8, putative, expressed
LOC_Os11g03230	1.71034	4.10152	-1.26188	down	nucleoside-triphosphatase, putative, expressed
LOC_Os11g03660	35.5431	68.1775	-0.939727	down	VQ domain containing protein, putative, expressed
LOC_Os11g04350	2.1331	4.66787	-1.12981	down	cell death associated protein, putative, expressed
LOC_Os11g05690	1.60631	3.95146	-1.29864	down	amino acid permease family protein, putative, expressed
LOC_Os11g05740	0.534821	1.68155	-1.65266	down	B3 DNA binding domain containing protein, expressed
LOC_Os11g05760	0.62502	1.68739	-1.43282	down	OsProCP5 - Putative Lysosomal Pro-x Carboxypeptidase homologue, expressed
LOC_Os11g06290	1.44876	3.37985	-1.22214	down	expressed protein
LOC_Os11g06570	0.246943	0.840242	-1.76662	down	transposon protein, putative, CACTA, En/Spm sub-class, expressed
LOC_Os11g06820	4.92257	13.2459	-1.42806	down	transmembrane amino acid transporter protein, putative, expressed
LOC_Os11g06880	1.0481	2.67258	-1.35046	down	acyl-CoA synthetase, putative, expressed
LOC_Os11g07170	0.0381647	0.159304	-2.06147	down	receptor kinase, putative, expressed
LOC_Os11g07670	19.5291	38.7708	-0.989344	down	dirigent, putative, expressed
LOC_Os11g09040	2.93043	6.62192	-1.17614	down	expressed protein
LOC_Os11g10290	0.746834	1.58534	-1.08594	down	S-domain receptor-like protein kinase, putative, expressed
LOC_Os11g10320	1033.24	2046.3	-0.98584	down	expressed protein
LOC_Os11g11410	0.340375	1.26779	-1.89712	down	OsIAA27 - Auxin-responsive Aux/IAA gene family member, expressed
LOC_Os11g11970	49.3023	72.214	-0.550622	down	expressed protein
LOC_Os11g16310	0.984393	2.41011	-1.29179	down	expressed protein
LOC_Os11g18940	12.7886	30.8944	-1.27248	down	WW domain containing protein, expressed
LOC_Os11g19240	0.887244	2.86869	-1.69299	down	transmembrane amino acid transporter protein, putative, expressed
LOC_Os11g26880	1.19412	5.15951	-2.11128	down	RALFL14 - Rapid ALkalinization Factor RALF family protein precursor, expressed
LOC_Os11g26990	1.51325	3.73798	-1.30461	down	expressed protein
LOC_Os11g29420	0.713079	8.51169	-3.57731	down	LTPL30 - Protease inhibitor/seed storage/LTP family protein precursor, putative, expressed
LOC_Os11g29710	1.98848	3.87521	-0.962607	down	OsFBO4 - F-box and other domain containing protein, expressed
LOC_Os11g35930	5.43345	11.1556	-1.03783	down	chalcone synthase, putative, expressed
LOC_Os11g36000	0.159151	0.49771	-1.64491	down	receptor-like protein kinase 2 precursor, putative, expressed
LOC_Os11g36740	7.39642	15.7884	-1.09397	down	DUF593 domain containing protein, expressed
LOC_Os11g38010	16.9479	35.7708	-1.07767	down	targeting protein for Xklp2, putative, expressed
LOC_Os11g38790	1.45378	4.41392	-1.60225	down	expressed protein
LOC_Os11g42220	1.67266	4.18105	-1.32172	down	laccase precursor protein, putative, expressed
LOC_Os11g43250	1.03661	2.25428	-1.12079	down	Leucine Rich Repeat family protein, expressed
LOC_Os11g45290	2.90373	7.36651	-1.34307	down	retrotransposon protein, putative, unclassified, expressed
LOC_Os11g47730	4.16278	10.4525	-1.32823	down	expressed protein
LOC_Os11g48000	1.10318	2.46306	-1.15879	down	ZOS11-11 - C2H2 zinc finger protein, expressed
LOC_Os12g01700	0.114999	1.35563	-3.55927	down	inactive receptor kinase At2g26730 precursor, putative, expressed
LOC_Os12g01900	0.622372	1.54417	-1.31098	down	retrotransposon protein, putative, unclassified, expressed
LOC_Os12g02910	0.4797	1.24276	-1.37334	down	glycosyl transferase, family 8, putative, expressed
LOC_Os12g03110	15.7071	33.5068	-1.09303	down	ZF-HD protein dimerisation region containing protein, expressed
LOC_Os12g04360	3.9361	7.71076	-0.970106	down	calmodulin-like protein 1, putative, expressed
LOC_Os12g04410	5.30854	10.6601	-1.00584	down	BTBA6 - Bric-a-Brac,Tramtrack, Broad Complex BTB domain with Ankyrin repeat region, expressed
LOC_Os12g07150	11.8745	24.7043	-1.05689	down	amidase family protein, putative, expressed
LOC_Os12g08720	4.78678	9.38503	-0.971305	down	H-BTB8 - Bric-a-Brac, Tramtrack, Broad Complex BTB domain with H family conserved sequence, expressed
LOC_Os12g09770	0.166986	0.646023	-1.95186	down	O-methyltransferase, putative, expressed
LOC_Os12g10630	8.16157	15.3671	-0.912926	down	ZF-HD protein dimerisation region containing protein, expressed
LOC_Os12g10870	0.629776	1.5586	-1.30734	down	verticillium wilt disease resistance protein, putative, expressed
LOC_Os12g12120	6.80579	13.8509	-1.02514	down	verticillium wilt disease resistance protein precursor, putative, expressed
LOC_Os12g12514	1.34326	2.61843	-0.96297	down	NADP-dependent oxidoreductase, putative, expressed
LOC_Os12g16220	15.2807	33.3573	-1.1263	down	nmrA-like family domain containing protein, expressed
LOC_Os12g16640	0.316104	0.742789	-1.23255	down	expressed protein
LOC_Os12g23280	40.1392	91.2465	-1.18476	down	heavy metal-associated domain containing protein, expressed
LOC_Os12g24320	3.4204	8.57745	-1.32638	down	ATPase 3, putative, expressed
LOC_Os12g26880	26.4901	61.6769	-1.21928	down	plastocyanin-like domain containing protein, putative, expressed
LOC_Os12g28770	3.09781	7.30708	-1.23804	down	POEI19 - Pollen Ole e I allergen and extensin family protein precursor, expressed
LOC_Os12g29160	0.153739	0.695272	-2.17709	down	LTPL105 - Protease inhibitor/seed storage/LTP family protein precursor, putative, expressed
LOC_Os12g31000	18.556	42.3369	-1.19003	down	pumilio-family RNA binding repeat domain containing protein, expressed
LOC_Os12g32850	0.40904	1.33833	-1.71012	down	cytochrome P450, putative, expressed
LOC_Os12g38320	0.302687	1.96038	-2.69523	down	expressed protein
LOC_Os12g38330	18.5782	37.6783	-1.02012	down	RALFL44 - Rapid ALkalinization Factor RALF family protein precursor, expressed
LOC_Os12g38350	4.12415	15.7169	-1.93015	down	RALFL43 - Rapid ALkalinization Factor RALF family protein precursor, expressed
LOC_Os12g38370	1.57268	4.08053	-1.37554	down	RALFL41 - Rapid ALkalinization Factor RALF family protein precursor, expressed
LOC_Os12g38810	15.109	31.4158	-1.05609	down	expressed protein
LOC_Os12g39120	1.86249	4.33861	-1.22	down	protein phosphatase 2C, putative, expressed
LOC_Os12g39130	0.164703	4.72129	-4.84125	down	fibroin heavy chain precursor, putative, expressed
LOC_Os12g41060	4.65167	13.4108	-1.52757	down	AP2 domain containing protein, expressed
LOC_Os12g41090	17.5651	51.0511	-1.53923	down	CAMK_KIN1/SNF1/Nim1_like.38 - CAMK includes calcium/calmodulin depedent protein kinases, expressed
LOC_Os12g41180	1.49927	3.09846	-1.04729	down	LSTK-1-like kinase, putative, expressed
LOC_Os12g42760	1.3767	3.49629	-1.34461	down	type IIB DNA topoisomerase, putative, expressed
LOC_Os12g43340	39.265	78.8707	-1.00625	down	actin-depolymerizing factor, putative, expressed
LOC_Os12g43363	3.3727	8.58293	-1.34757	down	fatty acid hydroxylase, putative, expressed
LOC_Os12g43510	19.0762	44.6663	-1.22741	down	expressed protein
LOC_Os12g43660	0.977623	2.70822	-1.46999	down	receptor-like protein kinase HAIKU2 precursor, putative, expressed
LOC_Os12g43810	22.8732	49.7386	-1.1207	down	expressed protein
LOC_Os12g43820	6.43985	17.6604	-1.45542	down	GCRP5 - Glycine and cysteine rich family protein precursor, expressed
LOC_Os12g44020	3.74389	8.14616	-1.12158	down	Ser/Thr protein phosphatase family protein, putative, expressed

## Sheet: Sheet 2, ZH11_GO enrichment
Sheet 2. GO enrichment of genes in Group I.
GO_ID	GO_term	ontology	Items	p_adj	pvalue	MSU Locus
GO:1901700	response to oxygen-containing compound	Biological Process	55	1.35706e-06	1.11235e-09	LOC_Os04g59150;LOC_Os02g35490;LOC_Os04g33990;LOC_Os07g34980;LOC_Os07g37400;LOC_Os03g08970;LOC_Os01g72510;LOC_Os07g40690;LOC_Os01g68720;LOC_Os11g08200;LOC_Os02g54830;LOC_Os05g02310;LOC_Os05g02890;LOC_Os07g46480;LOC_Os10g38000;LOC_Os01g61940;LOC_Os04g33820;LOC_Os04g52440;LOC_Os03g35600;LOC_Os07g33440;LOC_Os03g58470;LOC_Os06g28480;LOC_Os02g33550;LOC_Os03g05560;LOC_Os04g39980;LOC_Os03g04240;LOC_Os03g…
GO:0010167	response to nitrate	Biological Process	28	0.000550019	4.50836e-07	LOC_Os06g15370;LOC_Os02g13870;LOC_Os03g58420;LOC_Os01g43460;LOC_Os06g06960;LOC_Os03g11734;LOC_Os04g49700;LOC_Os01g22230;LOC_Os05g41670;LOC_Os07g47590;LOC_Os07g03870;LOC_Os05g12580;LOC_Os12g32850;LOC_Os09g25070;LOC_Os02g51110;LOC_Os07g18240;LOC_Os11g05740;LOC_Os07g01070;LOC_Os01g47400;LOC_Os03g58980;LOC_Os03g03510;LOC_Os07g35730;LOC_Os10g40420;LOC_Os12g16220;LOC_Os03g55420;LOC_Os06g46799;LOC_Os03g…
GO:0006979	response to oxidative stress	Biological Process	32	0.000717142	5.87822e-07	LOC_Os04g59150;LOC_Os02g18540;LOC_Os03g55420;LOC_Os06g40180;LOC_Os09g29490;LOC_Os12g16220;LOC_Os03g04240;LOC_Os09g38670;LOC_Os01g62900;LOC_Os05g04380;LOC_Os02g52550;LOC_Os04g44830;LOC_Os03g45340;LOC_Os01g01650;LOC_Os10g40360;LOC_Os11g05170;LOC_Os06g46799;LOC_Os01g07376;LOC_Os05g38150;LOC_Os01g18930;LOC_Os04g44850;LOC_Os01g36240;LOC_Os03g08550;LOC_Os07g47100;LOC_Os11g05690;LOC_Os04g52440;LOC_Os01g…
GO:0055114	oxidation-reduction process	Biological Process	70	0.00269947	2.21268e-06	LOC_Os01g01650;LOC_Os07g45000;LOC_Os06g43350;LOC_Os04g47250;LOC_Os01g61610;LOC_Os04g57550;LOC_Os09g08990;LOC_Os06g19530;LOC_Os07g46870;LOC_Os02g44720;LOC_Os05g43910;LOC_Os04g10000;LOC_Os01g50090;LOC_Os08g39730;LOC_Os01g24780;LOC_Os03g58790;LOC_Os03g55420;LOC_Os03g05900;LOC_Os04g59150;LOC_Os08g15149;LOC_Os09g26960;LOC_Os07g33440;LOC_Os12g12514;LOC_Os07g48020;LOC_Os05g51470;LOC_Os11g42220;LOC_Os02g…
GO:0020037	heme binding	Molecular Function	31	0.00262814	5.24579e-06	LOC_Os02g12890;LOC_Os01g18930;LOC_Os01g36240;LOC_Os12g32850;LOC_Os08g16260;LOC_Os05g43910;LOC_Os04g14690;LOC_Os06g46799;LOC_Os02g02400;LOC_Os09g08990;LOC_Os03g44740;LOC_Os03g13200;LOC_Os07g33440;LOC_Os09g26960;LOC_Os07g48020;LOC_Os06g24180;LOC_Os01g22230;LOC_Os08g36480;LOC_Os06g43350;LOC_Os01g24780;LOC_Os03g04680;LOC_Os04g47250;LOC_Os03g55420;LOC_Os04g59150;LOC_Os09g26980;LOC_Os09g29490;LOC_Os07g…
GO:0006826	iron ion transport	Biological Process	19	0.00876642	7.18559e-06	LOC_Os07g35730;LOC_Os12g16220;LOC_Os06g46799;LOC_Os04g45900;LOC_Os08g35210;LOC_Os03g55420;LOC_Os04g44320;LOC_Os02g51110;LOC_Os09g25070;LOC_Os01g47400;LOC_Os03g58980;LOC_Os07g18240;LOC_Os01g22230;LOC_Os02g02450;LOC_Os05g12580;LOC_Os07g03870;LOC_Os02g13870;LOC_Os03g58420;LOC_Os03g11734
GO:0015706	nitrate transport	Biological Process	25	0.0118581	9.71972e-06	LOC_Os02g51110;LOC_Os09g25070;LOC_Os12g32850;LOC_Os03g58980;LOC_Os01g47400;LOC_Os07g18240;LOC_Os11g05740;LOC_Os07g01070;LOC_Os07g35730;LOC_Os10g40420;LOC_Os12g16220;LOC_Os06g46799;LOC_Os03g04570;LOC_Os08g35210;LOC_Os03g55420;LOC_Os01g43460;LOC_Os03g58420;LOC_Os02g13870;LOC_Os03g11734;LOC_Os06g06960;LOC_Os04g49700;LOC_Os05g41670;LOC_Os01g22230;LOC_Os07g03870;LOC_Os05g12580
GO:0007165	signal transduction	Biological Process	42	0.0252163	2.06691e-05	LOC_Os08g34580;LOC_Os02g06090;LOC_Os04g33820;LOC_Os06g35200;LOC_Os11g36000;LOC_Os06g38970;LOC_Os09g27450;LOC_Os07g46480;LOC_Os05g02310;LOC_Os01g72510;LOC_Os04g33990;LOC_Os12g41090;LOC_Os02g50340;LOC_Os02g35490;LOC_Os06g01934;LOC_Os03g03510;LOC_Os12g12120;LOC_Os02g17710;LOC_Os07g30610;LOC_Os06g43170;LOC_Os06g20040;LOC_Os01g46400;LOC_Os12g43660;LOC_Os12g02910;LOC_Os08g16260;LOC_Os10g32990;LOC_Os07g…
GO:0003700	sequence-specific DNA binding transcription factor activity	Molecular Function	54	0.0116462	2.32459e-05	LOC_Os08g06280;LOC_Os07g27650;LOC_Os03g58420;LOC_Os03g48970;LOC_Os12g41060;LOC_Os04g28280;LOC_Os12g03110;LOC_Os05g25770;LOC_Os08g09840;LOC_Os12g16220;LOC_Os01g66490;LOC_Os06g01934;LOC_Os09g28210;LOC_Os04g56170;LOC_Os02g50630;LOC_Os11g48000;LOC_Os02g51320;LOC_Os09g27320;LOC_Os10g38000;LOC_Os04g40700;LOC_Os09g27450;LOC_Os01g74020;LOC_Os01g70310;LOC_Os01g36460;LOC_Os10g39750;LOC_Os07g44960;LOC_Os06g…
GO:0045892	negative regulation of transcription, DNA-templated	Biological Process	23	0.0292701	2.39919e-05	LOC_Os06g22870;LOC_Os03g20550;LOC_Os06g01934;LOC_Os01g36460;LOC_Os01g65370;LOC_Os09g25070;LOC_Os07g06470;LOC_Os08g05520;LOC_Os01g47400;LOC_Os04g48830;LOC_Os11g05740;LOC_Os05g25770;LOC_Os03g48970;LOC_Os09g35790;LOC_Os11g48000;LOC_Os03g25550;LOC_Os12g38770;LOC_Os12g03110;LOC_Os01g43610;LOC_Os11g02540;LOC_Os03g58420;LOC_Os05g02390;LOC_Os01g60810
GO:0005506	iron ion binding	Molecular Function	27	0.0147385	2.94182e-05	LOC_Os08g36480;LOC_Os06g24180;LOC_Os02g17940;LOC_Os01g11150;LOC_Os09g26960;LOC_Os07g33440;LOC_Os06g36560;LOC_Os09g08990;LOC_Os03g44740;LOC_Os08g02210;LOC_Os03g01820;LOC_Os08g16260;LOC_Os12g32850;LOC_Os05g43910;LOC_Os02g12890;LOC_Os08g39730;LOC_Os05g43880;LOC_Os12g43363;LOC_Os07g45000;LOC_Os08g15149;LOC_Os09g26980;LOC_Os01g61610;LOC_Os05g45350;LOC_Os01g24780;LOC_Os06g43350;LOC_Os04g47250;LOC_Os03g…
GO:0010033	response to organic substance	Biological Process	32	0.0365475	2.9957e-05	LOC_Os03g04240;LOC_Os02g35490;LOC_Os09g02250;LOC_Os03g58790;LOC_Os02g33550;LOC_Os03g05560;LOC_Os07g37400;LOC_Os07g40690;LOC_Os11g08100;LOC_Os04g51030;LOC_Os08g39730;LOC_Os03g08790;LOC_Os04g33990;LOC_Os05g41670;LOC_Os01g45110;LOC_Os08g16660;LOC_Os07g46480;LOC_Os01g68720;LOC_Os06g46799;LOC_Os11g08200;LOC_Os03g15890;LOC_Os05g02310;LOC_Os02g54830;LOC_Os01g08670;LOC_Os06g04200;LOC_Os03g35600;LOC_Os03g…
GO:0046686	response to cadmium ion	Biological Process	54	0.0368152	3.01764e-05	LOC_Os06g39875;LOC_Os01g66740;LOC_Os06g11610;LOC_Os03g25550;LOC_Os08g43490;LOC_Os03g21960;LOC_Os08g05520;LOC_Os01g65550;LOC_Os06g22870;LOC_Os01g08860;LOC_Os01g47080;LOC_Os01g01650;LOC_Os12g44020;LOC_Os09g36580;LOC_Os08g42690;LOC_Os09g35790;LOC_Os03g02260;LOC_Os07g41060;LOC_Os11g45740;LOC_Os05g48810;LOC_Os07g48870;LOC_Os07g06470;LOC_Os02g26700;LOC_Os03g04240;LOC_Os05g45350;LOC_Os03g16020;LOC_Os03g…
GO:0009813	flavonoid biosynthetic process	Biological Process	17	0.0500934	4.10602e-05	LOC_Os10g39140;LOC_Os02g17940;LOC_Os09g26960;LOC_Os01g11150;LOC_Os04g51990;LOC_Os03g44740;LOC_Os09g08990;LOC_Os01g64750;LOC_Os07g34260;LOC_Os09g26980;LOC_Os01g43270;LOC_Os01g65370;LOC_Os01g53420;LOC_Os07g06470;LOC_Os12g09770;LOC_Os01g61610;LOC_Os08g05520
GO:0005783	endoplasmic reticulum	Cellular Component	40	0.00697868	4.62164e-05	LOC_Os04g01740;LOC_Os11g06880;LOC_Os06g04080;LOC_Os05g50550;LOC_Os03g19400;LOC_Os03g59040;LOC_Os06g24180;LOC_Os06g20040;LOC_Os05g02820;LOC_Os03g44740;LOC_Os09g08990;LOC_Os01g44069;LOC_Os06g19530;LOC_Os04g33600;LOC_Os06g19550;LOC_Os06g46799;LOC_Os04g28570;LOC_Os01g12130;LOC_Os01g41550;LOC_Os04g44850;LOC_Os08g16260;LOC_Os12g32850;LOC_Os07g41060;LOC_Os05g34530;LOC_Os05g37600;LOC_Os03g06170;LOC_Os03g…
GO:0070001	aspartic-type peptidase activity	Molecular Function	6	0.0306324	6.11426e-05	LOC_Os06g20040;LOC_Os06g40818;LOC_Os01g72510;LOC_Os09g30414;LOC_Os08g16660;LOC_Os01g41550
GO:0010106	cellular response to iron ion starvation	Biological Process	16	0.0770648	6.31679e-05	LOC_Os03g11734;LOC_Os03g58420;LOC_Os02g13870;LOC_Os05g12580;LOC_Os07g03870;LOC_Os01g22230;LOC_Os03g58980;LOC_Os01g47400;LOC_Os07g18240;LOC_Os09g25070;LOC_Os02g51110;LOC_Os08g35210;LOC_Os06g46799;LOC_Os03g55420;LOC_Os12g16220;LOC_Os07g35730
GO:0009408	response to heat	Biological Process	25	0.0966559	7.92262e-05	LOC_Os09g35790;LOC_Os03g06170;LOC_Os02g52150;LOC_Os03g02260;LOC_Os01g08860;LOC_Os05g50990;LOC_Os04g10000;LOC_Os03g45340;LOC_Os10g40420;LOC_Os01g42190;LOC_Os05g48810;LOC_Os03g16020;LOC_Os01g67950;LOC_Os04g30800;LOC_Os09g38670;LOC_Os03g53910;LOC_Os06g11610;LOC_Os03g60780;LOC_Os09g17630;LOC_Os05g02390;LOC_Os08g41340;LOC_Os01g68960;LOC_Os08g35210;LOC_Os07g46930;LOC_Os07g46940
GO:0009741	response to brassinosteroid	Biological Process	15	0.0992379	8.13425e-05	LOC_Os05g25430;LOC_Os01g11160;LOC_Os04g40440;LOC_Os04g42620;LOC_Os01g55940;LOC_Os06g38970;LOC_Os08g42840;LOC_Os01g24780;LOC_Os11g05740;LOC_Os02g44940;LOC_Os02g06090;LOC_Os03g22270;LOC_Os04g57630;LOC_Os12g03110;LOC_Os11g26880
GO:0009620	response to fungus	Biological Process	18	0.154103	0.000126314	LOC_Os11g45740;LOC_Os02g43290;LOC_Os11g06880;LOC_Os04g51030;LOC_Os01g46350;LOC_Os09g27050;LOC_Os06g14370;LOC_Os04g29960;LOC_Os08g34550;LOC_Os10g40360;LOC_Os04g29580;LOC_Os02g54830;LOC_Os12g04410;LOC_Os04g44850;LOC_Os02g02120;LOC_Os07g48870;LOC_Os04g37710;LOC_Os12g41090
GO:0051716	cellular response to stimulus	Biological Process	21	0.171317	0.000140424	LOC_Os08g16660;LOC_Os01g41550;LOC_Os11g07670;LOC_Os01g46250;LOC_Os06g40818;LOC_Os02g32860;LOC_Os03g05560;LOC_Os07g48390;LOC_Os02g54830;LOC_Os04g04060;LOC_Os12g38170;LOC_Os11g08200;LOC_Os05g14590;LOC_Os09g35630;LOC_Os08g34550;LOC_Os03g35600;LOC_Os04g52440;LOC_Os01g64860;LOC_Os03g08790;LOC_Os06g44160;LOC_Os11g08100
GO:0005976	polysaccharide metabolic process	Biological Process	16	0.189978	0.00015572	LOC_Os02g17710;LOC_Os06g06960;LOC_Os03g02610;LOC_Os01g66740;LOC_Os06g15370;LOC_Os10g28080;LOC_Os12g38810;LOC_Os08g42840;LOC_Os11g29420;LOC_Os11g07170;LOC_Os03g04570;LOC_Os09g02250;LOC_Os02g17730;LOC_Os08g14940;LOC_Os02g56860;LOC_Os03g40670
GO:0004497	monooxygenase activity	Molecular Function	18	0.0801821	0.000160044	LOC_Os03g05900;LOC_Os09g26980;LOC_Os03g04680;LOC_Os04g47250;LOC_Os05g45240;LOC_Os06g43350;LOC_Os02g12890;LOC_Os01g24780;LOC_Os05g43910;LOC_Os08g16260;LOC_Os12g32850;LOC_Os08g39730;LOC_Os03g44740;LOC_Os03g05840;LOC_Os07g45000;LOC_Os09g08990;LOC_Os09g26960;LOC_Os07g33440
GO:0009740	gibberellic acid mediated signaling pathway	Biological Process	14	0.247438	0.000202818	LOC_Os09g27320;LOC_Os05g31280;LOC_Os02g36140;LOC_Os03g19240;LOC_Os11g45740;LOC_Os04g28280;LOC_Os12g03110;LOC_Os03g03790;LOC_Os01g32920;LOC_Os07g48870;LOC_Os07g04190;LOC_Os02g35660;LOC_Os03g56270;LOC_Os06g39960
GO:1901576	organic substance biosynthetic process	Biological Process	38	0.253704	0.000207954	LOC_Os12g12120;LOC_Os12g08720;LOC_Os07g43560;LOC_Os04g14690;LOC_Os07g32630;LOC_Os02g17730;LOC_Os01g18930;LOC_Os03g28040;LOC_Os09g38870;LOC_Os08g07730;LOC_Os08g42690;LOC_Os03g30830;LOC_Os12g10870;LOC_Os12g44020;LOC_Os11g35930;LOC_Os09g02250;LOC_Os06g28480;LOC_Os03g29190;LOC_Os04g39980;LOC_Os08g28710;LOC_Os03g02400;LOC_Os06g35200;LOC_Os11g36000;LOC_Os10g26150;LOC_Os05g45110;LOC_Os01g46250;LOC_Os09g…
GO:0009611	response to wounding	Biological Process	41	0.325812	0.000267059	LOC_Os05g02390;LOC_Os04g57550;LOC_Os09g17630;LOC_Os03g58110;LOC_Os03g25550;LOC_Os11g29900;LOC_Os04g44850;LOC_Os08g05520;LOC_Os04g28570;LOC_Os06g22870;LOC_Os02g48770;LOC_Os10g40360;LOC_Os09g23350;LOC_Os09g27050;LOC_Os11g45740;LOC_Os02g43290;LOC_Os04g47250;LOC_Os07g01070;LOC_Os07g48870;LOC_Os12g09770;LOC_Os01g61610;LOC_Os01g65370;LOC_Os06g44310;LOC_Os09g25060;LOC_Os08g34580;LOC_Os02g06090;LOC_Os02g…
GO:0033840	NDP-glucose-starch glucosyltransferase activity	Molecular Function	2	0.13526	0.000269981	LOC_Os07g22930;LOC_Os06g04200
GO:0017084	delta1-pyrroline-5-carboxylate synthetase activity	Molecular Function	2	0.13526	0.000269981	LOC_Os01g62900;LOC_Os05g38150
GO:0004373	glycogen (starch) synthase activity	Molecular Function	2	0.13526	0.000269981	LOC_Os07g22930;LOC_Os06g04200
GO:0004350	glutamate-5-semialdehyde dehydrogenase activity	Molecular Function	2	0.13526	0.000269981	LOC_Os05g38150;LOC_Os01g62900
GO:0016132	brassinosteroid biosynthetic process	Biological Process	16	0.344895	0.000282701	LOC_Os05g12580;LOC_Os12g03110;LOC_Os05g50550;LOC_Os03g59040;LOC_Os01g22230;LOC_Os11g06820;LOC_Os01g55940;LOC_Os03g58420;LOC_Os04g42130;LOC_Os06g46799;LOC_Os09g07350;LOC_Os04g30800;LOC_Os01g65550;LOC_Os01g02020;LOC_Os01g42410;LOC_Os03g01820
GO:0009651	response to salt stress	Biological Process	60	0.355408	0.000291318	LOC_Os05g38500;LOC_Os06g22870;LOC_Os04g28570;LOC_Os01g53420;LOC_Os03g15890;LOC_Os02g55890;LOC_Os08g05520;LOC_Os07g04180;LOC_Os01g65550;LOC_Os04g51830;LOC_Os03g25550;LOC_Os03g11550;LOC_Os06g21570;LOC_Os07g42910;LOC_Os06g39960;LOC_Os06g39875;LOC_Os01g43270;LOC_Os09g29490;LOC_Os01g09930;LOC_Os06g40180;LOC_Os01g65370;LOC_Os12g06270;LOC_Os07g06470;LOC_Os03g20650;LOC_Os02g57560;LOC_Os07g41060;LOC_Os03g…
GO:0005576	extracellular region	Cellular Component	57	0.0447775	0.00029654	LOC_Os06g40080;LOC_Os04g29550;LOC_Os03g02610;LOC_Os12g23280;LOC_Os05g31280;LOC_Os05g04380;LOC_Os12g38770;LOC_Os05g32230;LOC_Os04g51030;LOC_Os01g03310;LOC_Os06g40818;LOC_Os05g48890;LOC_Os01g47400;LOC_Os04g47250;LOC_Os09g29490;LOC_Os09g33820;LOC_Os06g44310;LOC_Os01g46350;LOC_Os06g14370;LOC_Os06g21570;LOC_Os03g58110;LOC_Os06g20040;LOC_Os01g22230;LOC_Os07g03870;LOC_Os06g04080;LOC_Os05g33900;LOC_Os06g…
GO:0046658	anchored component of plasma membrane	Cellular Component	13	0.0486979	0.000322503	LOC_Os05g38500;LOC_Os07g35510;LOC_Os09g07350;LOC_Os03g63390;LOC_Os06g04080;LOC_Os07g37156;LOC_Os02g49850;LOC_Os01g44090;LOC_Os07g41310;LOC_Os05g48890;LOC_Os02g20560;LOC_Os05g48900;LOC_Os03g30830
GO:0045926	negative regulation of growth	Biological Process	5	0.491308	0.000402711	LOC_Os11g26880;LOC_Os01g36240;LOC_Os03g13200;LOC_Os02g44940;LOC_Os05g02390
GO:0009737	response to abscisic acid	Biological Process	49	0.507769	0.000416204	LOC_Os05g38150;LOC_Os01g36460;LOC_Os08g35210;LOC_Os09g26880;LOC_Os01g40870;LOC_Os01g43460;LOC_Os10g06630;LOC_Os06g01934;LOC_Os10g40420;LOC_Os03g58790;LOC_Os03g04570;LOC_Os03g58420;LOC_Os08g06280;LOC_Os06g15370;LOC_Os06g35970;LOC_Os12g03110;LOC_Os08g05520;LOC_Os08g43490;LOC_Os03g45450;LOC_Os01g41550;LOC_Os01g65550;LOC_Os06g22870;LOC_Os07g35730;LOC_Os03g14370;LOC_Os07g43560;LOC_Os06g14370;LOC_Os04g…
GO:0044765	single-organism transport	Biological Process	27	0.510388	0.000418351	LOC_Os11g36000;LOC_Os06g35200;LOC_Os01g74550;LOC_Os04g28420;LOC_Os02g06090;LOC_Os10g19180;LOC_Os07g07230;LOC_Os05g25430;LOC_Os11g02540;LOC_Os09g28180;LOC_Os02g17730;LOC_Os07g32630;LOC_Os01g53420;LOC_Os10g32990;LOC_Os12g43660;LOC_Os07g29330;LOC_Os01g61330;LOC_Os07g41060;LOC_Os08g16050;LOC_Os03g12790;LOC_Os12g10870;LOC_Os07g41590;LOC_Os06g28480;LOC_Os01g51400;LOC_Os06g44310;LOC_Os06g40818;LOC_Os08g…
GO:0007389	pattern specification process	Biological Process	15	0.535501	0.000438935	LOC_Os05g37600;LOC_Os03g58110;LOC_Os06g35200;LOC_Os06g43170;LOC_Os04g57630;LOC_Os12g01700;LOC_Os07g06570;LOC_Os02g17710;LOC_Os06g05550;LOC_Os02g17730;LOC_Os08g14940;LOC_Os02g41800;LOC_Os06g22870;LOC_Os01g51400;LOC_Os08g42840
GO:0009414	response to water deprivation	Biological Process	44	0.561271	0.000460058	LOC_Os04g57440;LOC_Os01g42410;LOC_Os07g46930;LOC_Os04g01740;LOC_Os01g40870;LOC_Os10g06630;LOC_Os01g66490;LOC_Os10g40420;LOC_Os03g04570;LOC_Os10g41490;LOC_Os04g30800;LOC_Os03g48970;LOC_Os06g15370;LOC_Os07g36630;LOC_Os04g10000;LOC_Os07g35880;LOC_Os03g15890;LOC_Os03g10080;LOC_Os02g55890;LOC_Os01g41550;LOC_Os07g46940;LOC_Os07g29330;LOC_Os01g65550;LOC_Os05g45240;LOC_Os06g20040;LOC_Os03g25550;LOC_Os01g…
GO:0050794	regulation of cellular process	Biological Process	51	0.607992	0.000498354	LOC_Os11g29420;LOC_Os09g37060;LOC_Os01g08780;LOC_Os03g04240;LOC_Os03g05560;LOC_Os08g03310;LOC_Os01g43270;LOC_Os06g40180;LOC_Os02g35530;LOC_Os07g46510;LOC_Os06g12740;LOC_Os03g30830;LOC_Os12g23280;LOC_Os05g32230;LOC_Os03g08790;LOC_Os01g64860;LOC_Os07g04930;LOC_Os11g19240;LOC_Os11g08100;LOC_Os12g38810;LOC_Os03g28040;LOC_Os01g08670;LOC_Os07g32630;LOC_Os12g08720;LOC_Os08g34550;LOC_Os07g06570;LOC_Os03g…
GO:0018458	isopiperitenol dehydrogenase activity	Molecular Function	4	0.250457	0.000499915	LOC_Os07g46930;LOC_Os07g46940;LOC_Os04g10000;LOC_Os07g46870
GO:0018459	carveol dehydrogenase activity	Molecular Function	4	0.250457	0.000499915	LOC_Os04g10000;LOC_Os07g46870;LOC_Os07g46940;LOC_Os07g46930
GO:0050832	defense response to fungus	Biological Process	42	0.692561	0.000567673	LOC_Os04g14690;LOC_Os08g05520;LOC_Os03g45450;LOC_Os01g65550;LOC_Os07g18240;LOC_Os03g25550;LOC_Os03g53910;LOC_Os01g22230;LOC_Os07g03870;LOC_Os11g02540;LOC_Os09g17630;LOC_Os03g20550;LOC_Os03g58320;LOC_Os09g25060;LOC_Os06g44310;LOC_Os01g65370;LOC_Os09g25070;LOC_Os02g35440;LOC_Os03g04240;LOC_Os01g02780;LOC_Os04g08280;LOC_Os04g57440;LOC_Os01g07376;LOC_Os08g35210;LOC_Os06g46799;LOC_Os01g36460;LOC_Os01g…
GO:0016301	kinase activity	Molecular Function	34	0.319454	0.000637633	LOC_Os01g51400;LOC_Os06g01990;LOC_Os04g42620;LOC_Os07g36210;LOC_Os01g61330;LOC_Os11g24120;LOC_Os03g63700;LOC_Os01g36460;LOC_Os08g02210;LOC_Os07g48490;LOC_Os09g27250;LOC_Os05g48900;LOC_Os01g65370;LOC_Os09g27050;LOC_Os04g29960;LOC_Os12g10870;LOC_Os12g23280;LOC_Os03g43010;LOC_Os04g51030;LOC_Os08g05520;LOC_Os02g02120;LOC_Os02g17730;LOC_Os07g35880;LOC_Os03g14370;LOC_Os08g29020;LOC_Os07g31840;LOC_Os08g…
GO:0009826	unidimensional cell growth	Biological Process	24	0.786049	0.000644303	LOC_Os01g26210;LOC_Os03g13200;LOC_Os07g33440;LOC_Os04g29580;LOC_Os02g51320;LOC_Os05g33900;LOC_Os09g25810;LOC_Os01g36240;LOC_Os02g02120;LOC_Os06g38970;LOC_Os03g53400;LOC_Os08g01890;LOC_Os12g01700;LOC_Os03g02610;LOC_Os04g29960;LOC_Os01g55940;LOC_Os04g42620;LOC_Os04g57630;LOC_Os03g60720;LOC_Os07g02540;LOC_Os07g34070;LOC_Os08g42840;LOC_Os02g56860;LOC_Os01g51400
GO:0009725	response to hormone	Biological Process	24	0.803994	0.000659011	LOC_Os02g17710;LOC_Os12g12120;LOC_Os03g58470;LOC_Os02g17940;LOC_Os04g52440;LOC_Os04g33820;LOC_Os01g46400;LOC_Os04g35500;LOC_Os08g16260;LOC_Os03g21960;LOC_Os10g32990;LOC_Os04g22120;LOC_Os01g70310;LOC_Os09g30414;LOC_Os01g72510;LOC_Os12g01700;LOC_Os03g12790;LOC_Os03g08970;LOC_Os08g42690;LOC_Os01g08780;LOC_Os03g04680;LOC_Os10g25130;LOC_Os07g04730;LOC_Os01g24710
GO:0046424	ferulate 5-hydroxylase activity	Molecular Function	3	0.331466	0.000661608	LOC_Os06g24180;LOC_Os12g43363;LOC_Os03g44740
GO:0080132	fatty acid alpha-hydroxylase activity	Molecular Function	3	0.331466	0.000661608	LOC_Os06g24180;LOC_Os12g43363;LOC_Os03g44740
GO:0009750	response to fructose	Biological Process	16	0.85491	0.000700746	LOC_Os03g17230;LOC_Os08g36320;LOC_Os05g31280;LOC_Os09g23350;LOC_Os09g35630;LOC_Os08g34580;LOC_Os04g10000;LOC_Os10g25130;LOC_Os07g41360;LOC_Os07g46930;LOC_Os01g42410;LOC_Os07g04180;LOC_Os07g41310;LOC_Os07g29330;LOC_Os02g50240;LOC_Os07g46940
GO:0042744	hydrogen peroxide catabolic process	Biological Process	12	0.903399	0.000740491	LOC_Os10g25130;LOC_Os07g48020;LOC_Os04g14690;LOC_Os08g35210;LOC_Os04g57440;LOC_Os01g22230;LOC_Os04g35520;LOC_Os04g44830;LOC_Os02g02400;LOC_Os05g45240;LOC_Os10g41490;LOC_Os01g11160
GO:0016705	oxidoreductase activity, acting on paired donors, with incorporation or reduction of molecular oxygen	Molecular Function	18	0.380491	0.000759463	LOC_Os09g26980;LOC_Os04g14690;LOC_Os08g16260;LOC_Os12g32850;LOC_Os05g43910;LOC_Os02g12890;LOC_Os01g24780;LOC_Os06g43350;LOC_Os04g47250;LOC_Os05g45240;LOC_Os03g04680;LOC_Os06g24180;LOC_Os08g39730;LOC_Os09g26960;LOC_Os07g33440;LOC_Os09g08990;LOC_Os07g45000;LOC_Os03g44740
GO:0051504	diterpene phytoalexin precursor biosynthetic process pathway	Biological Process	4	0.991928	0.000813055	LOC_Os04g10000;LOC_Os07g46930;LOC_Os07g46940;LOC_Os02g36210
GO:0044242	cellular lipid catabolic process	Biological Process	4	0.991928	0.000813055	LOC_Os01g11160;LOC_Os02g02400;LOC_Os08g36480;LOC_Os10g25130
GO:0007169	transmembrane receptor protein tyrosine kinase signaling pathway	Biological Process	8	1	0.000822731	LOC_Os07g03870;LOC_Os07g07230;LOC_Os07g18240;LOC_Os09g17630;LOC_Os03g56270;LOC_Os07g04190;LOC_Os06g35200;LOC_Os03g08550
GO:0009753	response to jasmonic acid	Biological Process	24	1	0.000897834	LOC_Os08g34580;LOC_Os02g35660;LOC_Os01g11150;LOC_Os03g25550;LOC_Os03g58110;LOC_Os11g07170;LOC_Os08g35210;LOC_Os10g39750;LOC_Os06g22870;LOC_Os05g43880;LOC_Os06g15370;LOC_Os09g23350;LOC_Os09g27050;LOC_Os05g31040;LOC_Os02g43290;LOC_Os04g28280;LOC_Os12g41090;LOC_Os04g47250;LOC_Os04g37710;LOC_Os07g01070;LOC_Os07g06470;LOC_Os01g61610;LOC_Os03g04570;LOC_Os01g09930
GO:0009411	response to UV	Biological Process	10	1	0.000960563	LOC_Os10g39140;LOC_Os09g26980;LOC_Os04g57630;LOC_Os08g39730;LOC_Os07g06470;LOC_Os07g33440;LOC_Os09g26960;LOC_Os09g08990;LOC_Os01g46250;LOC_Os08g42840
GO:0004601	peroxidase activity	Molecular Function	12	0.521965	0.00104185	LOC_Os01g18930;LOC_Os03g13200;LOC_Os01g36240;LOC_Os01g63620;LOC_Os05g04380;LOC_Os07g48020;LOC_Os03g55420;LOC_Os04g59150;LOC_Os06g46799;LOC_Os08g35210;LOC_Os09g29490;LOC_Os01g22230
GO:0004674	protein serine/threonine kinase activity	Molecular Function	53	0.535423	0.00106871	LOC_Os01g02560;LOC_Os07g34980;LOC_Os10g41490;LOC_Os03g03510;LOC_Os05g25430;LOC_Os01g26210;LOC_Os01g02790;LOC_Os03g08550;LOC_Os04g34270;LOC_Os07g04190;LOC_Os02g57560;LOC_Os01g02780;LOC_Os11g29420;LOC_Os08g42840;LOC_Os09g28180;LOC_Os02g17710;LOC_Os01g74550;LOC_Os12g41180;LOC_Os07g07230;LOC_Os07g03870;LOC_Os02g02120;LOC_Os12g38810;LOC_Os07g35730;LOC_Os03g63940;LOC_Os07g43560;LOC_Os01g19370;LOC_Os08g…
GO:0006950	response to stress	Biological Process	47	1	0.00107415	LOC_Os03g04680;LOC_Os04g39980;LOC_Os08g28710;LOC_Os05g45350;LOC_Os05g48810;LOC_Os11g11410;LOC_Os10g37660;LOC_Os03g02260;LOC_Os01g57420;LOC_Os05g04380;LOC_Os10g39140;LOC_Os03g06170;LOC_Os01g46400;LOC_Os08g43490;LOC_Os12g43660;LOC_Os08g16260;LOC_Os12g02910;LOC_Os07g32630;LOC_Os07g48390;LOC_Os11g18940;LOC_Os09g28180;LOC_Os07g13634;LOC_Os02g17940;LOC_Os05g07420;LOC_Os03g53910;LOC_Os01g24710;LOC_Os03g…
GO:0048354	mucilage biosynthetic process involved in seed coat development	Biological Process	7	1	0.00117162	LOC_Os07g48870;LOC_Os05g35360;LOC_Os03g25550;LOC_Os12g06270;LOC_Os01g36460;LOC_Os01g65370;LOC_Os11g45740
GO:0009505	plant-type cell wall	Cellular Component	49	0.177473	0.00117532	LOC_Os10g40420;LOC_Os07g35510;LOC_Os06g46340;LOC_Os04g59150;LOC_Os03g55420;LOC_Os10g25130;LOC_Os09g07350;LOC_Os01g72510;LOC_Os04g42620;LOC_Os04g33990;LOC_Os05g35360;LOC_Os03g60720;LOC_Os07g46480;LOC_Os04g39880;LOC_Os01g36240;LOC_Os07g41310;LOC_Os06g46799;LOC_Os11g08200;LOC_Os03g13200;LOC_Os02g14760;LOC_Os09g31080;LOC_Os03g58980;LOC_Os05g48900;LOC_Os05g48890;LOC_Os02g33550;LOC_Os11g06570;LOC_Os12g…
GO:0010015	root morphogenesis	Biological Process	13	1	0.00118186	LOC_Os10g32990;LOC_Os03g58790;LOC_Os06g44310;LOC_Os03g05560;LOC_Os05g38500;LOC_Os08g42840;LOC_Os07g34070;LOC_Os02g35440;LOC_Os12g43660;LOC_Os08g16050;LOC_Os05g33900;LOC_Os01g44069;LOC_Os12g01700
GO:0044710	single-organism metabolic process	Biological Process	29	1	0.00118988	LOC_Os03g08790;LOC_Os11g08100;LOC_Os06g08830;LOC_Os03g05560;LOC_Os09g26980;LOC_Os12g38170;LOC_Os03g55420;LOC_Os09g28650;LOC_Os01g24710;LOC_Os03g05900;LOC_Os09g25070;LOC_Os03g53910;LOC_Os11g02540;LOC_Os03g24560;LOC_Os04g51990;LOC_Os04g29580;LOC_Os02g17710;LOC_Os03g05840;LOC_Os01g68720;LOC_Os12g08720;LOC_Os11g08200;LOC_Os10g26150;LOC_Os06g37080;LOC_Os08g07730;LOC_Os02g51930;LOC_Os09g28640;LOC_Os02g…
GO:0048513	organ development	Biological Process	27	1	0.00120378	LOC_Os07g40690;LOC_Os05g08530;LOC_Os01g60810;LOC_Os06g12740;LOC_Os05g35360;LOC_Os01g13280;LOC_Os05g32230;LOC_Os04g48830;LOC_Os05g48900;LOC_Os02g56860;LOC_Os01g24710;LOC_Os09g02250;LOC_Os07g04730;LOC_Os07g33440;LOC_Os01g08130;LOC_Os12g12120;LOC_Os03g31679;LOC_Os06g43170;LOC_Os06g35200;LOC_Os11g06880;LOC_Os09g25810;LOC_Os03g21960;LOC_Os09g28640;LOC_Os08g16260;LOC_Os06g38970;LOC_Os01g47050;LOC_Os01g…
GO:1901617	organic hydroxy compound biosynthetic process	Biological Process	5	1	0.00121307	LOC_Os02g17940;LOC_Os01g66740;LOC_Os12g09770;LOC_Os07g42520;LOC_Os11g07670
GO:0048507	meristem development	Biological Process	16	1	0.00124383	LOC_Os05g31040;LOC_Os04g57630;LOC_Os02g06090;LOC_Os11g36000;LOC_Os04g42620;LOC_Os07g06570;LOC_Os02g17710;LOC_Os12g10870;LOC_Os08g34580;LOC_Os09g23350;LOC_Os10g32990;LOC_Os03g58790;LOC_Os01g51400;LOC_Os08g14940;LOC_Os08g42840;LOC_Os11g07170
GO:0048767	root hair elongation	Biological Process	24	1	0.00133973	LOC_Os02g44940;LOC_Os05g41670;LOC_Os05g37600;LOC_Os07g36630;LOC_Os03g56270;LOC_Os02g35970;LOC_Os07g04190;LOC_Os12g06270;LOC_Os09g07350;LOC_Os10g20710;LOC_Os02g35490;LOC_Os05g36050;LOC_Os08g36480;LOC_Os03g58110;LOC_Os11g06820;LOC_Os06g05550;LOC_Os09g35630;LOC_Os01g51420;LOC_Os11g26880;LOC_Os12g04360;LOC_Os07g35880;LOC_Os06g22870;LOC_Os07g41310;LOC_Os07g49080
GO:0045229	external encapsulating structure organization	Biological Process	7	1	0.00143203	LOC_Os04g40440;LOC_Os07g33440;LOC_Os02g06090;LOC_Os06g28480;LOC_Os02g51860;LOC_Os10g35950;LOC_Os06g35200
GO:0017057	6-phosphogluconolactonase activity	Molecular Function	2	0.793936	0.0015847	LOC_Os07g41280;LOC_Os03g30300
GO:0015171	amino acid transmembrane transporter activity	Molecular Function	6	0.797623	0.00159206	LOC_Os04g12499;LOC_Os11g06820;LOC_Os11g05690;LOC_Os09g25810;LOC_Os01g12470;LOC_Os11g19240
GO:0050551	myrcene synthase activity	Molecular Function	3	0.870331	0.00173719	LOC_Os09g23350;LOC_Os02g02930;LOC_Os08g34580
GO:0009627	systemic acquired resistance	Biological Process	20	1	0.00176476	LOC_Os08g35210;LOC_Os04g14690;LOC_Os07g04730;LOC_Os01g42190;LOC_Os02g02400;LOC_Os12g04410;LOC_Os10g40420;LOC_Os07g35730;LOC_Os10g06630;LOC_Os08g41340;LOC_Os03g04240;LOC_Os07g48229;LOC_Os07g41310;LOC_Os12g32850;LOC_Os12g38770;LOC_Os07g47590;LOC_Os06g35200;LOC_Os09g36580;LOC_Os02g57560;LOC_Os09g17630
GO:0008152	metabolic process	Biological Process	38	1	0.00185285	LOC_Os11g04350;LOC_Os09g28640;LOC_Os01g45110;LOC_Os05g45110;LOC_Os05g02890;LOC_Os10g26150;LOC_Os06g41910;LOC_Os01g01190;LOC_Os04g52440;LOC_Os01g61940;LOC_Os04g44240;LOC_Os03g61360;LOC_Os04g59150;LOC_Os06g01990;LOC_Os07g02540;LOC_Os03g21960;LOC_Os10g36500;LOC_Os02g51930;LOC_Os02g02930;LOC_Os02g07730;LOC_Os03g14370;LOC_Os07g32630;LOC_Os02g48170;LOC_Os01g53420;LOC_Os07g42994;LOC_Os02g16030;LOC_Os02g…
GO:0044237	cellular metabolic process	Biological Process	31	1	0.00203304	LOC_Os05g31280;LOC_Os10g28080;LOC_Os07g41060;LOC_Os03g08790;LOC_Os05g04380;LOC_Os11g08100;LOC_Os06g15370;LOC_Os07g40690;LOC_Os05g50990;LOC_Os12g38170;LOC_Os03g05900;LOC_Os09g37060;LOC_Os09g38670;LOC_Os03g17230;LOC_Os03g02400;LOC_Os04g33820;LOC_Os04g33060;LOC_Os09g28180;LOC_Os06g11510;LOC_Os03g05840;LOC_Os04g41860;LOC_Os04g22120;LOC_Os08g29020;LOC_Os02g41710;LOC_Os11g08200;LOC_Os08g07730;LOC_Os07g…
GO:0055129	L-proline biosynthetic process	Biological Process	2	1	0.00204925	LOC_Os05g38150;LOC_Os01g62900
GO:0010334	sesquiterpene synthase activity	Molecular Function	3	1	0.0021121	LOC_Os08g07080;LOC_Os08g07100;LOC_Os02g02930
GO:0009696	salicylic acid metabolic process	Biological Process	5	1	0.00219199	LOC_Os12g02500;LOC_Os06g20040;LOC_Os06g40818;LOC_Os08g16660;LOC_Os01g41550
GO:0010200	response to chitin	Biological Process	38	1	0.00231224	LOC_Os01g09930;LOC_Os01g19130;LOC_Os01g65370;LOC_Os06g44310;LOC_Os09g25060;LOC_Os03g20550;LOC_Os03g58320;LOC_Os03g20650;LOC_Os09g25070;LOC_Os02g35440;LOC_Os01g02780;LOC_Os09g35790;LOC_Os03g05280;LOC_Os03g55320;LOC_Os05g10840;LOC_Os04g49490;LOC_Os11g05740;LOC_Os01g65550;LOC_Os03g28040;LOC_Os08g05520;LOC_Os03g45450;LOC_Os09g17630;LOC_Os06g39960;LOC_Os05g02390;LOC_Os11g02540;LOC_Os12g39120;LOC_Os05g…
GO:0009568	amyloplast starch grain	Cellular Component	2	0.380561	0.00252027	LOC_Os07g22930;LOC_Os06g04200
GO:0016711	flavonoid 3'-monooxygenase activity	Molecular Function	4	1	0.0025298	LOC_Os09g08990;LOC_Os09g26980;LOC_Os03g44740;LOC_Os09g26960
GO:0006612	protein targeting to membrane	Biological Process	33	1	0.00254256	LOC_Os01g66490;LOC_Os12g39120;LOC_Os10g40420;LOC_Os05g25770;LOC_Os01g02560;LOC_Os01g55940;LOC_Os04g08280;LOC_Os01g36460;LOC_Os01g42410;LOC_Os12g32850;LOC_Os01g11160;LOC_Os02g12890;LOC_Os08g36320;LOC_Os01g02790;LOC_Os03g58320;LOC_Os03g20550;LOC_Os01g65370;LOC_Os01g02780;LOC_Os01g04640;LOC_Os03g55320;LOC_Os10g40360;LOC_Os07g04180;LOC_Os12g43660;LOC_Os02g51930;LOC_Os04g44850;LOC_Os08g05520;LOC_Os07g…
GO:0004349	glutamate 5-kinase activity	Molecular Function	2	1	0.00261239	LOC_Os05g38150;LOC_Os01g62900
GO:0010224	response to UV-B	Biological Process	15	1	0.00266834	LOC_Os06g24180;LOC_Os03g25550;LOC_Os09g36580;LOC_Os07g07230;LOC_Os03g01330;LOC_Os06g39960;LOC_Os03g44740;LOC_Os05g02390;LOC_Os12g43363;LOC_Os04g08280;LOC_Os01g65370;LOC_Os01g36460;LOC_Os07g04730;LOC_Os08g05520;LOC_Os01g45110
GO:0009055	electron carrier activity	Molecular Function	27	1	0.00268086	LOC_Os12g26880;LOC_Os03g02400;LOC_Os06g24180;LOC_Os08g36480;LOC_Os09g08990;LOC_Os03g44740;LOC_Os07g33440;LOC_Os09g26960;LOC_Os01g07376;LOC_Os02g12890;LOC_Os02g49850;LOC_Os08g16260;LOC_Os12g32850;LOC_Os05g43910;LOC_Os03g61920;LOC_Os08g39730;LOC_Os04g44830;LOC_Os07g45000;LOC_Os03g63390;LOC_Os01g27140;LOC_Os09g26980;LOC_Os06g43350;LOC_Os01g24780;LOC_Os05g45350;LOC_Os09g38670;LOC_Os03g04680;LOC_Os04g…
GO:0030863	cortical cytoskeleton	Cellular Component	3	0.414707	0.00274641	LOC_Os01g43610;LOC_Os04g48830;LOC_Os01g60810
GO:0030247	polysaccharide binding	Molecular Function	10	1	0.0027486	LOC_Os04g29960;LOC_Os04g29580;LOC_Os01g44090;LOC_Os02g02120;LOC_Os01g26210;LOC_Os04g51030;LOC_Os08g29020;LOC_Os10g40420;LOC_Os05g38500;LOC_Os01g02790
GO:0046872	metal ion binding	Molecular Function	42	1	0.00277783	LOC_Os06g40080;LOC_Os12g44020;LOC_Os09g30414;LOC_Os12g23280;LOC_Os03g55320;LOC_Os08g42690;LOC_Os04g35520;LOC_Os05g04380;LOC_Os12g38770;LOC_Os07g06620;LOC_Os09g29490;LOC_Os08g03310;LOC_Os10g38870;LOC_Os01g19130;LOC_Os01g32920;LOC_Os08g34550;LOC_Os05g02390;LOC_Os01g58100;LOC_Os01g22230;LOC_Os06g37080;LOC_Os02g02930;LOC_Os04g49490;LOC_Os01g18930;LOC_Os07g35880;LOC_Os04g14690;LOC_Os07g09190;LOC_Os04g…
GO:0034976	response to endoplasmic reticulum stress	Biological Process	17	1	0.00281811	LOC_Os01g42190;LOC_Os07g35730;LOC_Os03g58320;LOC_Os08g41340;LOC_Os04g08280;LOC_Os03g20550;LOC_Os10g06630;LOC_Os05g25770;LOC_Os09g25070;LOC_Os01g38229;LOC_Os03g02260;LOC_Os04g01740;LOC_Os02g52150;LOC_Os04g28420;LOC_Os02g15930;LOC_Os09g17630;LOC_Os01g08860
GO:0051179	localization	Biological Process	9	1	0.00292845	LOC_Os06g20040;LOC_Os01g72510;LOC_Os01g08130;LOC_Os07g46480;LOC_Os08g16660;LOC_Os05g08530;LOC_Os07g06570;LOC_Os11g07960;LOC_Os09g30414
GO:0005777	peroxisome	Cellular Component	20	0.445101	0.00294769	LOC_Os03g03790;LOC_Os01g02020;LOC_Os01g11160;LOC_Os04g37710;LOC_Os01g65550;LOC_Os03g59770;LOC_Os03g58320;LOC_Os12g04360;LOC_Os03g19240;LOC_Os03g30300;LOC_Os10g25130;LOC_Os07g41280;LOC_Os04g14690;LOC_Os01g40870;LOC_Os04g57550;LOC_Os05g07090;LOC_Os03g05280;LOC_Os04g35520;LOC_Os07g41060;LOC_Os11g06880
GO:0051980	iron-nicotianamine transmembrane transporter activity	Molecular Function	3	1	0.00300339	LOC_Os02g02450;LOC_Os04g44320;LOC_Os04g45900
GO:0009664	plant-type cell wall organization	Biological Process	22	1	0.0031619	LOC_Os06g46340;LOC_Os03g04570;LOC_Os09g07350;LOC_Os09g29070;LOC_Os01g51400;LOC_Os11g29420;LOC_Os03g60720;LOC_Os02g35970;LOC_Os12g01700;LOC_Os07g04190;LOC_Os07g46790;LOC_Os06g15370;LOC_Os03g30830;LOC_Os03g56270;LOC_Os06g46799;LOC_Os08g01890;LOC_Os12g38810;LOC_Os10g37230;LOC_Os06g05550;LOC_Os01g66740;LOC_Os06g06960;LOC_Os02g17710
GO:0044238	primary metabolic process	Biological Process	64	1	0.00327975	LOC_Os09g27250;LOC_Os05g48900;LOC_Os06g40818;LOC_Os02g46620;LOC_Os06g28480;LOC_Os03g29190;LOC_Os11g06570;LOC_Os03g14258;LOC_Os03g02280;LOC_Os12g44020;LOC_Os12g10870;LOC_Os09g30414;LOC_Os11g19240;LOC_Os02g07730;LOC_Os05g45240;LOC_Os04g14690;LOC_Os08g01890;LOC_Os08g29020;LOC_Os01g53420;LOC_Os06g02410;LOC_Os11g07960;LOC_Os04g41860;LOC_Os12g26880;LOC_Os01g11700;LOC_Os03g63390;LOC_Os11g03230;LOC_Os06g…
GO:0048827	phyllome development	Biological Process	13	1	0.00330748	LOC_Os01g24710;LOC_Os06g28480;LOC_Os08g28710;LOC_Os03g04680;LOC_Os08g16260;LOC_Os11g36000;LOC_Os09g27320;LOC_Os06g35200;LOC_Os09g27060;LOC_Os02g17710;LOC_Os07g40690;LOC_Os12g01700;LOC_Os02g35970
GO:0071461	cellular response to redox state	Biological Process	2	1	0.00337303	LOC_Os07g41280;LOC_Os03g30300
GO:0006917	apoptotic process	Biological Process	2	1	0.00337303	LOC_Os05g41670;LOC_Os08g06280
GO:0032502	developmental process	Biological Process	14	1	0.00337996	LOC_Os07g04930;LOC_Os08g40910;LOC_Os09g36580;LOC_Os02g50810;LOC_Os05g48580;LOC_Os01g63620;LOC_Os05g50990;LOC_Os01g62060;LOC_Os02g15690;LOC_Os06g01760;LOC_Os12g07150;LOC_Os02g19640;LOC_Os04g01610;LOC_Os01g50450
GO:0046148	pigment biosynthetic process	Biological Process	8	1	0.00351017	LOC_Os10g39140;LOC_Os01g58100;LOC_Os07g32630;LOC_Os02g56860;LOC_Os01g53420;LOC_Os01g61610;LOC_Os04g47250;LOC_Os05g45110
GO:0009807	lignan biosynthetic process	Biological Process	3	1	0.00365527	LOC_Os11g07670;LOC_Os12g16220;LOC_Os07g44920
GO:0009932	cell tip growth	Biological Process	14	1	0.00366754	LOC_Os11g06820;LOC_Os05g37600;LOC_Os01g51420;LOC_Os02g35970;LOC_Os07g04190;LOC_Os05g08530;LOC_Os03g56270;LOC_Os06g05550;LOC_Os02g17730;LOC_Os07g35880;LOC_Os06g22870;LOC_Os10g20710;LOC_Os07g49080;LOC_Os07g41310
GO:0004607	phosphatidylcholine-sterol O-acyltransferase activity	Molecular Function	2	1	0.00387595	LOC_Os02g56900;LOC_Os09g33820
GO:0010035	response to inorganic substance	Biological Process	17	1	0.00400024	LOC_Os09g30414;LOC_Os08g34580;LOC_Os03g51010;LOC_Os11g02540;LOC_Os09g23350;LOC_Os05g25430;LOC_Os07g40690;LOC_Os01g72510;LOC_Os02g43290;LOC_Os10g39140;LOC_Os08g42690;LOC_Os03g53910;LOC_Os09g38670;LOC_Os01g46400;LOC_Os04g59150;LOC_Os10g26150;LOC_Os12g08720
GO:0010301	xanthoxin dehydrogenase activity	Molecular Function	3	1	0.00409486	LOC_Os04g10000;LOC_Os07g46930;LOC_Os07g46940
GO:0043069	negative regulation of programmed cell death	Biological Process	22	1	0.00411795	LOC_Os01g66490;LOC_Os10g40420;LOC_Os12g39120;LOC_Os03g20550;LOC_Os05g25770;LOC_Os01g02780;LOC_Os05g41670;LOC_Os03g55320;LOC_Os01g55940;LOC_Os12g43363;LOC_Os01g02560;LOC_Os08g35210;LOC_Os04g08280;LOC_Os04g49490;LOC_Os07g18240;LOC_Os01g11160;LOC_Os01g42410;LOC_Os07g03870;LOC_Os06g24180;LOC_Os01g02790;LOC_Os03g44740;LOC_Os09g17630
GO:0009719	response to endogenous stimulus	Biological Process	12	1	0.00416058	LOC_Os12g41180;LOC_Os09g36580;LOC_Os03g08790;LOC_Os07g37400;LOC_Os08g34550;LOC_Os07g06570;LOC_Os02g54830;LOC_Os09g02250;LOC_Os01g68720;LOC_Os02g41710;LOC_Os08g16660;LOC_Os07g46480
GO:0009814	defense response, incompatible interaction	Biological Process	11	1	0.0041801	LOC_Os11g07170;LOC_Os02g50340;LOC_Os02g35490;LOC_Os08g06280;LOC_Os06g04200;LOC_Os02g17710;LOC_Os12g41180;LOC_Os12g02500;LOC_Os08g42690;LOC_Os03g53910;LOC_Os08g14940
GO:0071456	cellular response to hypoxia	Biological Process	8	1	0.00439548	LOC_Os01g55940;LOC_Os01g22230;LOC_Os09g29690;LOC_Os06g46799;LOC_Os04g59150;LOC_Os12g41060;LOC_Os07g48020;LOC_Os04g14690
GO:0080043	quercetin 3-O-glucosyltransferase activity	Molecular Function	6	1	0.00439646	LOC_Os01g43270;LOC_Os04g44240;LOC_Os01g53420;LOC_Os05g45110;LOC_Os01g45110;LOC_Os07g13634
GO:0042398	cellular modified amino acid biosynthetic process	Biological Process	9	1	0.00439956	LOC_Os01g65370;LOC_Os01g36460;LOC_Os11g26880;LOC_Os03g59040;LOC_Os02g44940;LOC_Os03g25550;LOC_Os04g57550;LOC_Os01g43460;LOC_Os08g05520
GO:0006598	polyamine catabolic process	Biological Process	9	1	0.00439956	LOC_Os04g57550;LOC_Os08g05520;LOC_Os01g43460;LOC_Os03g59040;LOC_Os11g26880;LOC_Os01g36460;LOC_Os01g65370;LOC_Os03g25550;LOC_Os02g44940
GO:0006561	proline biosynthetic process	Biological Process	4	1	0.00446392	LOC_Os01g66490;LOC_Os04g10000;LOC_Os07g46930;LOC_Os07g46940
GO:0044428	nuclear part	Cellular Component	23	0.679066	0.00449713	LOC_Os06g41090;LOC_Os11g05690;LOC_Os05g02390;LOC_Os01g44069;LOC_Os06g41910;LOC_Os04g57440;LOC_Os03g53400;LOC_Os07g40150;LOC_Os06g06550;LOC_Os06g40500;LOC_Os09g20420;LOC_Os01g11160;LOC_Os01g61010;LOC_Os11g19240;LOC_Os07g02540;LOC_Os10g40620;LOC_Os05g37600;LOC_Os12g01900;LOC_Os09g23350;LOC_Os02g35530;LOC_Os01g10950;LOC_Os09g27250;LOC_Os03g61360
GO:0009751	response to salicylic acid	Biological Process	21	1	0.00459246	LOC_Os07g01070;LOC_Os08g28710;LOC_Os07g48870;LOC_Os07g06470;LOC_Os09g25070;LOC_Os12g09770;LOC_Os03g04570;LOC_Os04g29960;LOC_Os06g15370;LOC_Os11g45740;LOC_Os05g31280;LOC_Os07g18240;LOC_Os02g02120;LOC_Os07g43560;LOC_Os07g35730;LOC_Os04g29580;LOC_Os01g26210;LOC_Os06g14370;LOC_Os07g03870;LOC_Os03g25550;LOC_Os07g47590
GO:0044711	single-organism biosynthetic process	Biological Process	12	1	0.00468725	LOC_Os02g49850;LOC_Os04g39980;LOC_Os01g43270;LOC_Os04g14690;LOC_Os01g51400;LOC_Os01g53420;LOC_Os06g44310;LOC_Os03g04570;LOC_Os06g15370;LOC_Os07g42520;LOC_Os03g02400;LOC_Os08g16050
GO:0009888	tissue development	Biological Process	16	1	0.00476791	LOC_Os09g02250;LOC_Os06g12280;LOC_Os08g28710;LOC_Os07g34070;LOC_Os06g38970;LOC_Os05g33900;LOC_Os06g43170;LOC_Os05g35360;LOC_Os06g35200;LOC_Os01g44069;LOC_Os09g27060;LOC_Os05g08530;LOC_Os06g12740;LOC_Os12g12120;LOC_Os01g46350;LOC_Os01g08130
GO:0010363	regulation of plant-type hypersensitive response	Biological Process	34	1	0.00486284	LOC_Os01g02790;LOC_Os08g36320;LOC_Os01g42410;LOC_Os12g32850;LOC_Os01g11160;LOC_Os02g12890;LOC_Os04g08280;LOC_Os01g36460;LOC_Os01g02560;LOC_Os05g25770;LOC_Os01g66490;LOC_Os12g39120;LOC_Os10g40420;LOC_Os09g17630;LOC_Os02g42940;LOC_Os07g03870;LOC_Os06g34120;LOC_Os12g43660;LOC_Os07g04180;LOC_Os04g44850;LOC_Os08g05520;LOC_Os02g51930;LOC_Os11g05740;LOC_Os01g65550;LOC_Os07g18240;LOC_Os04g49490;LOC_Os01g…
GO:0005794	Golgi apparatus	Cellular Component	51	0.753237	0.00498833	LOC_Os03g04570;LOC_Os10g40420;LOC_Os10g06630;LOC_Os01g52710;LOC_Os06g47130;LOC_Os04g30800;LOC_Os12g07150;LOC_Os08g16050;LOC_Os11g03230;LOC_Os06g15370;LOC_Os08g35210;LOC_Os02g51860;LOC_Os04g39880;LOC_Os01g36240;LOC_Os07g41360;LOC_Os04g01740;LOC_Os07g48020;LOC_Os04g52440;LOC_Os09g26960;LOC_Os03g13200;LOC_Os06g44310;LOC_Os09g26980;LOC_Os09g29490;LOC_Os06g12280;LOC_Os05g48900;LOC_Os07g01070;LOC_Os05g…
GO:0031347	regulation of defense response	Biological Process	16	1	0.00499183	LOC_Os08g35210;LOC_Os02g41710;LOC_Os02g02400;LOC_Os09g25070;LOC_Os02g50340;LOC_Os02g35490;LOC_Os04g57630;LOC_Os12g38770;LOC_Os12g41180;LOC_Os11g05690;LOC_Os02g06090;LOC_Os06g35200;LOC_Os11g36000;LOC_Os02g17710;LOC_Os05g25430;LOC_Os02g13870
GO:0009628	response to abiotic stimulus	Biological Process	36	1	0.00499576	LOC_Os02g17940;LOC_Os05g33900;LOC_Os07g46870;LOC_Os12g29160;LOC_Os11g02540;LOC_Os10g32990;LOC_Os01g46400;LOC_Os12g43660;LOC_Os03g45450;LOC_Os03g21960;LOC_Os05g32230;LOC_Os09g30414;LOC_Os04g47250;LOC_Os03g04240;LOC_Os07g34070;LOC_Os04g39980;LOC_Os08g28710;LOC_Os01g61610;LOC_Os01g61940;LOC_Os04g33820;LOC_Os02g06090;LOC_Os03g05840;LOC_Os03g31679;LOC_Os09g25980;LOC_Os09g26880;LOC_Os05g02310;LOC_Os05g…
GO:0009694	jasmonic acid metabolic process	Biological Process	8	1	0.00500347	LOC_Os03g04680;LOC_Os04g47250;LOC_Os02g35660;LOC_Os01g11150;LOC_Os05g43880;LOC_Os10g39750;LOC_Os05g31040;LOC_Os04g28280
GO:0050789	regulation of biological process	Biological Process	26	1	0.00520929	LOC_Os04g12499;LOC_Os05g02770;LOC_Os01g08130;LOC_Os01g44069;LOC_Os12g29160;LOC_Os03g11950;LOC_Os12g43510;LOC_Os10g26150;LOC_Os01g53420;LOC_Os10g36500;LOC_Os05g45110;LOC_Os05g35360;LOC_Os01g13280;LOC_Os09g27160;LOC_Os03g63330;LOC_Os09g34320;LOC_Os06g35970;LOC_Os02g20560;LOC_Os05g08530;LOC_Os05g39840;LOC_Os09g02250;LOC_Os03g15530;LOC_Os09g27250;LOC_Os03g04680;LOC_Os01g11700;LOC_Os12g38320
GO:0008610	lipid biosynthetic process	Biological Process	8	1	0.00521979	LOC_Os06g24180;LOC_Os03g59040;LOC_Os10g40740;LOC_Os12g16640;LOC_Os07g45000;LOC_Os12g23280;LOC_Os01g66740;LOC_Os09g34320
GO:0006996	organelle organization	Biological Process	19	1	0.00525977	LOC_Os08g42840;LOC_Os08g28710;LOC_Os05g39840;LOC_Os02g32860;LOC_Os02g56860;LOC_Os07g40690;LOC_Os03g30830;LOC_Os12g23280;LOC_Os10g40620;LOC_Os04g50204;LOC_Os01g11160;LOC_Os04g04060;LOC_Os01g68720;LOC_Os12g08720;LOC_Os12g43510;LOC_Os10g26150;LOC_Os05g25430;LOC_Os05g14590;LOC_Os05g02770
GO:0043565	sequence-specific DNA binding	Molecular Function	20	1	0.00528916	LOC_Os09g25070;LOC_Os08g09840;LOC_Os03g20650;LOC_Os05g25770;LOC_Os06g01934;LOC_Os03g20550;LOC_Os09g25060;LOC_Os03g58420;LOC_Os07g27650;LOC_Os07g44960;LOC_Os01g20030;LOC_Os09g35790;LOC_Os07g44950;LOC_Os03g45450;LOC_Os09g27450;LOC_Os11g02540;LOC_Os05g02390;LOC_Os06g39960;LOC_Os02g33560;LOC_Os10g38000
GO:0003002	regionalization	Biological Process	9	1	0.00532375	LOC_Os06g28480;LOC_Os08g42690;LOC_Os06g01934;LOC_Os12g43660;LOC_Os04g40440;LOC_Os01g08130;LOC_Os01g66740;LOC_Os05g08530;LOC_Os09g27060
GO:0003841	1-acylglycerol-3-phosphate O-acyltransferase activity	Molecular Function	2	1	0.00536736	LOC_Os01g44069;LOC_Os05g37600
GO:0019375	galactolipid biosynthetic process	Biological Process	11	1	0.00538818	LOC_Os01g56560;LOC_Os07g06470;LOC_Os01g47400;LOC_Os12g41090;LOC_Os06g04200;LOC_Os03g03510;LOC_Os03g48970;LOC_Os07g22930;LOC_Os08g39730;LOC_Os05g50550;LOC_Os12g38770
GO:0071554	cell wall organization or biogenesis	Biological Process	12	1	0.00541907	LOC_Os09g25810;LOC_Os06g35200;LOC_Os07g06570;LOC_Os03g08970;LOC_Os05g25430;LOC_Os09g02250;LOC_Os02g56860;LOC_Os08g28710;LOC_Os07g29330;LOC_Os12g43660;LOC_Os02g51860;LOC_Os07g49080
GO:0031525	menthol biosynthetic process	Biological Process	4	1	0.00543185	LOC_Os04g10000;LOC_Os07g46870;LOC_Os07g46940;LOC_Os07g46930
GO:0016126	sterol biosynthetic process	Biological Process	13	1	0.00577017	LOC_Os03g59040;LOC_Os11g06820;LOC_Os06g19530;LOC_Os01g07500;LOC_Os05g50990;LOC_Os09g07350;LOC_Os06g47130;LOC_Os04g30800;LOC_Os07g01070;LOC_Os03g01820;LOC_Os01g42410;LOC_Os04g44850;LOC_Os01g02020
GO:0010289	homogalacturonan biosynthetic process	Biological Process	3	1	0.00587801	LOC_Os02g51860;LOC_Os06g12280;LOC_Os01g52710
GO:0000038	very long-chain fatty acid metabolic process	Biological Process	6	1	0.0059168	LOC_Os03g44740;LOC_Os06g05550;LOC_Os12g43363;LOC_Os06g24180;LOC_Os02g56860;LOC_Os05g37600
GO:0009684	indoleacetic acid biosynthetic process	Biological Process	10	1	0.00592979	LOC_Os05g45240;LOC_Os12g32850;LOC_Os01g36240;LOC_Os03g13200;LOC_Os04g44850;LOC_Os01g07500;LOC_Os12g07150;LOC_Os12g38770;LOC_Os05g12580;LOC_Os03g58320
GO:0016036	cellular response to phosphate starvation	Biological Process	15	1	0.00623351	LOC_Os03g03510;LOC_Os12g41090;LOC_Os01g47400;LOC_Os01g11160;LOC_Os09g25070;LOC_Os07g06470;LOC_Os08g39730;LOC_Os12g38770;LOC_Os01g13280;LOC_Os03g48970;LOC_Os07g47590;LOC_Os12g44020;LOC_Os01g01190;LOC_Os09g38510;LOC_Os01g56560
GO:0044767	single-organism developmental process	Biological Process	38	1	0.0063773	LOC_Os01g08670;LOC_Os08g29020;LOC_Os06g43170;LOC_Os11g06880;LOC_Os06g43870;LOC_Os11g07960;LOC_Os04g57550;LOC_Os12g29160;LOC_Os05g02390;LOC_Os12g12120;LOC_Os05g39840;LOC_Os09g02250;LOC_Os01g61610;LOC_Os11g29420;LOC_Os05g48900;LOC_Os01g08780;LOC_Os03g04240;LOC_Os01g20030;LOC_Os05g04380;LOC_Os02g43290;LOC_Os04g50204;LOC_Os01g13280;LOC_Os03g11110;LOC_Os06g12740;LOC_Os12g42760;LOC_Os03g30830;LOC_Os02g…
GO:1900056	negative regulation of leaf senescence	Biological Process	4	1	0.0065307	LOC_Os01g66490;LOC_Os11g02540;LOC_Os03g20550;LOC_Os05g25770
GO:0009886	post-embryonic morphogenesis	Biological Process	12	1	0.00659317	LOC_Os12g01700;LOC_Os01g66740;LOC_Os02g17710;LOC_Os11g36000;LOC_Os03g58110;LOC_Os11g06880;LOC_Os12g43660;LOC_Os11g07170;LOC_Os04g40440;LOC_Os06g28480;LOC_Os08g14940;LOC_Os10g32990
GO:2000488	positive regulation of brassinosteroid biosynthetic process	Biological Process	3	1	0.00676333	LOC_Os02g35660;LOC_Os02g39140;LOC_Os04g28280
GO:1901348	positive regulation of secondary cell wall biogenesis	Biological Process	3	1	0.00676333	LOC_Os08g05520;LOC_Os01g36460;LOC_Os03g25550
GO:0009698	phenylpropanoid metabolic process	Biological Process	7	1	0.00690745	LOC_Os11g26880;LOC_Os03g59040;LOC_Os01g53420;LOC_Os07g42520;LOC_Os01g43270;LOC_Os01g43460;LOC_Os02g44940
GO:0010421	hydrogen peroxide-mediated programmed cell death	Biological Process	2	1	0.00690906	LOC_Os01g61610;LOC_Os05g41670
GO:0042891	antibiotic transport	Biological Process	2	1	0.00690906	LOC_Os01g61940;LOC_Os05g02890
GO:0070838	divalent metal ion transport	Biological Process	8	1	0.00694029	LOC_Os09g35630;LOC_Os07g04180;LOC_Os05g36050;LOC_Os12g32850;LOC_Os07g01070;LOC_Os01g67950;LOC_Os08g36320;LOC_Os11g26880
GO:0006949	syncytium formation	Biological Process	4	1	0.00713144	LOC_Os11g26880;LOC_Os11g06820;LOC_Os03g60720;LOC_Os06g36560
GO:0048589	developmental growth	Biological Process	19	1	0.00742693	LOC_Os06g35200;LOC_Os07g07230;LOC_Os01g08130;LOC_Os01g32920;LOC_Os01g66740;LOC_Os11g03160;LOC_Os01g42200;LOC_Os05g38500;LOC_Os06g46799;LOC_Os10g32990;LOC_Os11g07170;LOC_Os12g02910;LOC_Os04g51030;LOC_Os10g40420;LOC_Os08g14940;LOC_Os06g12280;LOC_Os02g41800;LOC_Os06g44310;LOC_Os03g55420
GO:0016045	detection of bacterium	Biological Process	10	1	0.00766422	LOC_Os01g36460;LOC_Os01g65370;LOC_Os03g20550;LOC_Os08g14940;LOC_Os03g58320;LOC_Os10g39140;LOC_Os05g25770;LOC_Os01g55940;LOC_Os08g05520;LOC_Os11g07170
GO:0042742	defense response to bacterium	Biological Process	36	1	0.00766764	LOC_Os12g07150;LOC_Os02g50340;LOC_Os10g41490;LOC_Os10g40420;LOC_Os03g04570;LOC_Os01g02560;LOC_Os03g58420;LOC_Os06g15370;LOC_Os04g10000;LOC_Os01g42410;LOC_Os01g36240;LOC_Os07g46930;LOC_Os04g08280;LOC_Os07g41280;LOC_Os03g13200;LOC_Os07g47590;LOC_Os06g24180;LOC_Os01g02790;LOC_Os09g25070;LOC_Os03g04240;LOC_Os07g01070;LOC_Os03g58320;LOC_Os09g25060;LOC_Os01g19130;LOC_Os04g44830;LOC_Os01g02780;LOC_Os03g…
GO:0052542	defense response by callose deposition	Biological Process	8	1	0.00809852	LOC_Os12g39120;LOC_Os11g45740;LOC_Os08g35210;LOC_Os11g07170;LOC_Os07g48870;LOC_Os04g49490;LOC_Os05g25770;LOC_Os03g55320
GO:0065008	regulation of biological quality	Biological Process	15	1	0.00816163	LOC_Os08g16050;LOC_Os02g06090;LOC_Os06g35200;LOC_Os01g66740;LOC_Os09g27060;LOC_Os03g02610;LOC_Os02g20560;LOC_Os12g42760;LOC_Os03g12790;LOC_Os06g44310;LOC_Os02g17730;LOC_Os05g38500;LOC_Os08g42840;LOC_Os05g48890;LOC_Os12g43660
GO:0010583	response to cyclopentenone	Biological Process	12	1	0.00817149	LOC_Os07g36630;LOC_Os10g40360;LOC_Os01g55940;LOC_Os12g12514;LOC_Os11g45740;LOC_Os12g03110;LOC_Os11g06820;LOC_Os04g48830;LOC_Os01g11160;LOC_Os07g48870;LOC_Os09g25060;LOC_Os06g22870
GO:0009809	lignin biosynthetic process	Biological Process	11	1	0.00838249	LOC_Os07g41060;LOC_Os06g46799;LOC_Os09g29490;LOC_Os10g40420;LOC_Os06g24180;LOC_Os12g43363;LOC_Os09g08990;LOC_Os01g65550;LOC_Os03g44740;LOC_Os01g36240;LOC_Os02g50340
GO:0051707	response to other organism	Biological Process	26	1	0.00844321	LOC_Os09g30414;LOC_Os02g48770;LOC_Os12g01700;LOC_Os01g72510;LOC_Os11g08100;LOC_Os03g08790;LOC_Os04g33990;LOC_Os03g04680;LOC_Os06g40818;LOC_Os11g29420;LOC_Os04g44240;LOC_Os12g38170;LOC_Os11g15040;LOC_Os06g28480;LOC_Os03g05560;LOC_Os07g07230;LOC_Os01g74550;LOC_Os06g20040;LOC_Os01g45110;LOC_Os08g16660;LOC_Os07g46480;LOC_Os01g41550;LOC_Os01g36240;LOC_Os11g08200;LOC_Os05g02310;LOC_Os04g22120
GO:0009733	response to auxin	Biological Process	27	1	0.00849419	LOC_Os07g06470;LOC_Os07g48870;LOC_Os01g66490;LOC_Os10g40420;LOC_Os09g26980;LOC_Os10g06630;LOC_Os01g65370;LOC_Os09g27050;LOC_Os08g06280;LOC_Os01g55940;LOC_Os09g27060;LOC_Os10g39140;LOC_Os11g45740;LOC_Os12g03110;LOC_Os01g64860;LOC_Os03g45450;LOC_Os08g05520;LOC_Os09g27450;LOC_Os08g41340;LOC_Os01g36460;LOC_Os09g26960;LOC_Os09g28210;LOC_Os09g26880;LOC_Os03g44740;LOC_Os09g08990;LOC_Os02g50630;LOC_Os03g…
GO:0009825	multidimensional cell growth	Biological Process	15	1	0.00852474	LOC_Os03g56270;LOC_Os06g05550;LOC_Os01g51420;LOC_Os02g35970;LOC_Os07g04190;LOC_Os05g37600;LOC_Os11g06820;LOC_Os07g41310;LOC_Os11g38010;LOC_Os10g20710;LOC_Os05g38500;LOC_Os06g22870;LOC_Os07g35880;LOC_Os01g66490;LOC_Os10g40420
GO:0010817	regulation of hormone levels	Biological Process	12	1	0.00860881	LOC_Os10g40420;LOC_Os07g35880;LOC_Os02g56860;LOC_Os10g20710;LOC_Os01g51400;LOC_Os09g25810;LOC_Os04g57630;LOC_Os07g33440;LOC_Os02g35970;LOC_Os12g01700;LOC_Os01g51420;LOC_Os01g44069
GO:0015115	silicate transmembrane transporter activity	Molecular Function	2	1	0.00900272	LOC_Os02g13870;LOC_Os02g51110
GO:0048029	monosaccharide binding	Molecular Function	2	1	0.00900272	LOC_Os05g05170;LOC_Os01g24710
GO:0005775	vacuolar lumen	Cellular Component	3	1	0.00900855	LOC_Os05g02890;LOC_Os01g58100;LOC_Os01g61940
GO:0009084	glutamine family amino acid biosynthetic process	Biological Process	2	1	0.0090983	LOC_Os04g52440;LOC_Os03g21960
GO:0009395	phospholipid catabolic process	Biological Process	2	1	0.0090983	LOC_Os09g33820;LOC_Os01g01190
GO:0071241	cellular response to inorganic substance	Biological Process	2	1	0.0090983	LOC_Os01g70310;LOC_Os10g39750
GO:0010444	guard mother cell differentiation	Biological Process	2	1	0.0090983	LOC_Os10g39750;LOC_Os01g70310
GO:0022414	reproductive process	Biological Process	4	1	0.00914899	LOC_Os02g15690;LOC_Os06g01760;LOC_Os07g07230;LOC_Os03g45450
GO:0009908	flower development	Biological Process	23	1	0.00915143	LOC_Os06g35200;LOC_Os12g41180;LOC_Os04g01740;LOC_Os06g04080;LOC_Os07g48020;LOC_Os07g33440;LOC_Os03g13200;LOC_Os05g02820;LOC_Os03g31679;LOC_Os07g06570;LOC_Os01g44069;LOC_Os04g57440;LOC_Os06g22870;LOC_Os01g36240;LOC_Os05g37600;LOC_Os05g32230;LOC_Os02g35970;LOC_Os07g40690;LOC_Os05g08530;LOC_Os09g29490;LOC_Os07g35510;LOC_Os01g09930;LOC_Os08g28710
GO:0009605	response to external stimulus	Biological Process	10	1	0.00948163	LOC_Os01g11150;LOC_Os02g54640;LOC_Os08g42840;LOC_Os06g39960;LOC_Os09g25980;LOC_Os03g02610;LOC_Os02g17730;LOC_Os09g25060;LOC_Os01g64860;LOC_Os10g40740
GO:0010337	regulation of salicylic acid metabolic process	Biological Process	3	1	0.00987429	LOC_Os07g47590;LOC_Os10g40420;LOC_Os02g50340
GO:0010115	regulation of abscisic acid biosynthetic process	Biological Process	3	1	0.00987429	LOC_Os04g10000;LOC_Os07g46940;LOC_Os07g46930
GO:0005795	Golgi stack	Cellular Component	5	1	0.00999062	LOC_Os08g43490;LOC_Os05g48810;LOC_Os01g42190;LOC_Os05g45350;LOC_Os08g41340
GO:0004713	protein tyrosine kinase activity	Molecular Function	11	1	0.0102203	LOC_Os10g32990;LOC_Os01g51400;LOC_Os08g14940;LOC_Os06g38970;LOC_Os07g29330;LOC_Os01g02780;LOC_Os01g02790;LOC_Os09g17630;LOC_Os03g56270;LOC_Os07g04190;LOC_Os01g02560
GO:0009755	hormone-mediated signaling pathway	Biological Process	20	1	0.0104663	LOC_Os12g10870;LOC_Os07g44950;LOC_Os04g57630;LOC_Os08g42840;LOC_Os04g47250;LOC_Os09g25060;LOC_Os08g14940;LOC_Os06g28480;LOC_Os02g14490;LOC_Os05g25430;LOC_Os11g48000;LOC_Os03g58110;LOC_Os03g42760;LOC_Os03g53910;LOC_Os04g40440;LOC_Os11g04350;LOC_Os11g07170;LOC_Os10g40740;LOC_Os08g35210;LOC_Os02g17730
GO:0004392	heme oxygenase (decyclizing) activity	Molecular Function	2	1	0.0111316	LOC_Os06g14370;LOC_Os06g40080
GO:0052580	(+)-pulegone reductase, (-)-menthone as substrate, activity	Molecular Function	2	1	0.0111316	LOC_Os01g66740;LOC_Os12g12514
GO:0052634	C-19 gibberellin 2-beta-dioxygenase activity	Molecular Function	2	1	0.0111316	LOC_Os05g43880;LOC_Os01g11150
GO:0045703	ketoreductase activity	Molecular Function	2	1	0.0111316	LOC_Os06g19550;LOC_Os06g19530
GO:0018858	benzoate-CoA ligase activity	Molecular Function	2	1	0.0111316	LOC_Os03g03790;LOC_Os03g19240
GO:0018454	acetoacetyl-CoA reductase activity	Molecular Function	2	1	0.0111316	LOC_Os06g19550;LOC_Os06g19530
GO:0047760	butyrate-CoA ligase activity	Molecular Function	2	1	0.0111316	LOC_Os03g03790;LOC_Os03g19240
GO:0052579	(+)-pulegone reductase, (+)-isomenthone as substrate, activity	Molecular Function	2	1	0.0111316	LOC_Os12g12514;LOC_Os01g66740
GO:0016702	oxidoreductase activity, acting on single donors with incorporation of molecular oxygen, incorporation of two atoms of oxygen	Molecular Function	4	1	0.0112245	LOC_Os01g61610;LOC_Os02g17940;LOC_Os08g15149;LOC_Os01g11150
GO:0002215	defense response to nematode	Biological Process	4	1	0.0115057	LOC_Os09g29490;LOC_Os01g36240;LOC_Os03g13200;LOC_Os07g48020
GO:0051792	medium-chain fatty acid biosynthetic process	Biological Process	2	1	0.0115536	LOC_Os09g26960;LOC_Os09g08990
GO:0052325	cell wall pectin biosynthetic process	Biological Process	2	1	0.0115536	LOC_Os12g02910;LOC_Os11g03160
GO:0051762	sesquiterpene biosynthetic process	Biological Process	2	1	0.0115536	LOC_Os08g07100;LOC_Os08g07080
GO:0015708	silicate transport	Biological Process	2	1	0.0115536	LOC_Os02g51110;LOC_Os02g13870
GO:0047262	polygalacturonate 4-alpha-galacturonosyltransferase activity	Molecular Function	3	1	0.0117676	LOC_Os01g52710;LOC_Os04g44850;LOC_Os06g12280
GO:0010333	terpene synthase activity	Molecular Function	4	1	0.0119684	LOC_Os02g36210;LOC_Os08g07080;LOC_Os08g07100;LOC_Os02g02930
GO:0016114	terpenoid biosynthetic process	Biological Process	5	1	0.0126634	LOC_Os07g09190;LOC_Os08g07100;LOC_Os05g50550;LOC_Os08g07080;LOC_Os06g01934
GO:0046685	response to arsenic-containing substance	Biological Process	6	1	0.0130695	LOC_Os03g16020;LOC_Os03g60720;LOC_Os02g13870;LOC_Os01g08860;LOC_Os02g50340;LOC_Os02g51110
GO:0009963	positive regulation of flavonoid biosynthetic process	Biological Process	11	1	0.0131839	LOC_Os01g04640;LOC_Os02g42940;LOC_Os08g36320;LOC_Os06g34120;LOC_Os01g42410;LOC_Os12g32850;LOC_Os12g43660;LOC_Os07g04180;LOC_Os02g12890;LOC_Os11g05740;LOC_Os12g16220
GO:0006732	coenzyme metabolic process	Biological Process	4	1	0.0132747	LOC_Os06g24180;LOC_Os06g01934;LOC_Os10g40740;LOC_Os02g56860
GO:0080138	borate uptake transmembrane transporter activity	Molecular Function	2	1	0.0134583	LOC_Os02g51110;LOC_Os02g13870
GO:0009615	response to virus	Biological Process	6	1	0.0136569	LOC_Os04g08280;LOC_Os03g06170;LOC_Os03g13200;LOC_Os09g36580;LOC_Os03g02260;LOC_Os07g04730
GO:0006457	protein folding	Biological Process	17	1	0.0136606	LOC_Os04g01740;LOC_Os06g44160;LOC_Os03g02260;LOC_Os04g28420;LOC_Os02g52150;LOC_Os02g15930;LOC_Os08g42690;LOC_Os03g45340;LOC_Os09g17630;LOC_Os01g08860;LOC_Os01g42190;LOC_Os01g68960;LOC_Os10g06630;LOC_Os04g30800;LOC_Os03g16020;LOC_Os01g38229;LOC_Os05g48810
GO:0042178	xenobiotic catabolic process	Biological Process	3	1	0.0136919	LOC_Os01g53420;LOC_Os05g45110;LOC_Os01g43270
GO:0015672	monovalent inorganic cation transport	Biological Process	3	1	0.0136919	LOC_Os04g51830;LOC_Os08g42690;LOC_Os07g47100
GO:0030001	metal ion transport	Biological Process	7	1	0.0138682	LOC_Os08g42690;LOC_Os10g38870;LOC_Os04g39300;LOC_Os07g47100;LOC_Os06g15370;LOC_Os12g23280;LOC_Os04g51830
GO:0010039	response to iron ion	Biological Process	5	1	0.0140917	LOC_Os04g45900;LOC_Os10g39750;LOC_Os02g02450;LOC_Os01g70310;LOC_Os04g44320
GO:0005737	cytoplasm	Cellular Component	44	1	0.0141196	LOC_Os05g25540;LOC_Os06g36560;LOC_Os03g60780;LOC_Os08g07080;LOC_Os03g46060;LOC_Os11g36000;LOC_Os02g14760;LOC_Os02g50630;LOC_Os01g46250;LOC_Os01g07376;LOC_Os03g37840;LOC_Os03g21260;LOC_Os10g40620;LOC_Os03g51479;LOC_Os05g25770;LOC_Os02g50240;LOC_Os08g07100;LOC_Os04g40940;LOC_Os02g18540;LOC_Os06g01934;LOC_Os03g03510;LOC_Os12g16220;LOC_Os12g04410;LOC_Os10g35950;LOC_Os12g12120;LOC_Os06g39875;LOC_Os11g…
GO:0009697	salicylic acid biosynthetic process	Biological Process	20	1	0.0142436	LOC_Os07g47590;LOC_Os01g02790;LOC_Os07g03870;LOC_Os07g35730;LOC_Os04g08280;LOC_Os01g36460;LOC_Os08g05520;LOC_Os01g42410;LOC_Os07g41310;LOC_Os07g18240;LOC_Os02g57560;LOC_Os01g02780;LOC_Os01g02560;LOC_Os01g55940;LOC_Os10g40420;LOC_Os03g20550;LOC_Os03g58320;LOC_Os01g65370;LOC_Os07g48229;LOC_Os05g25770
GO:0048442	sepal development	Biological Process	2	1	0.0142642	LOC_Os02g41800;LOC_Os03g02240
GO:0019605	butyrate metabolic process	Biological Process	2	1	0.0142642	LOC_Os03g19240;LOC_Os03g03790
GO:0010075	regulation of meristem growth	Biological Process	15	1	0.0145146	LOC_Os06g40080;LOC_Os03g23960;LOC_Os03g58110;LOC_Os05g37600;LOC_Os01g65790;LOC_Os11g06820;LOC_Os04g01740;LOC_Os03g08550;LOC_Os12g43660;LOC_Os08g28170;LOC_Os01g47400;LOC_Os07g35880;LOC_Os08g41340;LOC_Os09g29490;LOC_Os04g59150
GO:0005938	cell cortex	Cellular Component	3	1	0.0146527	LOC_Os07g34070;LOC_Os05g33900;LOC_Os09g25810
GO:0071704	organic substance metabolic process	Biological Process	23	1	0.0147124	LOC_Os07g40150;LOC_Os06g38970;LOC_Os01g61330;LOC_Os06g06550;LOC_Os02g51930;LOC_Os08g35210;LOC_Os08g29020;LOC_Os04g22120;LOC_Os06g33170;LOC_Os06g11510;LOC_Os09g28180;LOC_Os04g33820;LOC_Os09g38670;LOC_Os08g09840;LOC_Os12g39130;LOC_Os01g11700;LOC_Os10g38870;LOC_Os02g50810;LOC_Os11g03230;LOC_Os11g08100;LOC_Os11g19240;LOC_Os01g64860;LOC_Os03g08790
GO:0080147	root hair cell development	Biological Process	5	1	0.0148448	LOC_Os01g09460;LOC_Os04g28280;LOC_Os02g39140;LOC_Os02g35660;LOC_Os10g40740
GO:0040008	regulation of growth	Biological Process	5	1	0.0148448	LOC_Os02g17710;LOC_Os01g51400;LOC_Os03g02240;LOC_Os06g28480;LOC_Os12g01700
GO:0009699	phenylpropanoid biosynthetic process	Biological Process	6	1	0.0148864	LOC_Os11g07960;LOC_Os02g17940;LOC_Os12g09770;LOC_Os09g37200;LOC_Os01g40870;LOC_Os10g35950
GO:0018130	heterocycle biosynthetic process	Biological Process	7	1	0.0149308	LOC_Os02g17940;LOC_Os01g53420;LOC_Os01g43270;LOC_Os03g53910;LOC_Os04g52440;LOC_Os02g56860;LOC_Os03g21960
GO:0046777	protein autophosphorylation	Biological Process	26	1	0.0152126	LOC_Os03g03510;LOC_Os05g36050;LOC_Os11g29420;LOC_Os01g02780;LOC_Os02g57560;LOC_Os07g34980;LOC_Os03g56270;LOC_Os02g35970;LOC_Os07g04190;LOC_Os01g02560;LOC_Os03g63940;LOC_Os07g35730;LOC_Os07g29330;LOC_Os07g18240;LOC_Os12g38810;LOC_Os03g08550;LOC_Os05g11010;LOC_Os07g03870;LOC_Os02g42940;LOC_Os01g02790;LOC_Os09g17630;LOC_Os06g06960;LOC_Os03g35600;LOC_Os01g26210;LOC_Os05g25430;LOC_Os05g25540
GO:0031224	intrinsic component of membrane	Cellular Component	12	1	0.015294	LOC_Os07g40150;LOC_Os03g48560;LOC_Os11g26990;LOC_Os09g27250;LOC_Os01g12640;LOC_Os03g63700;LOC_Os04g41860;LOC_Os05g02390;LOC_Os06g33170;LOC_Os02g15690;LOC_Os05g32230;LOC_Os02g44940
GO:0008131	primary amine oxidase activity	Molecular Function	3	1	0.0154057	LOC_Os06g23114;LOC_Os05g31040;LOC_Os04g57550
GO:0048653	anther development	Biological Process	13	1	0.0155941	LOC_Os07g41060;LOC_Os02g06090;LOC_Os03g58110;LOC_Os04g56170;LOC_Os01g27140;LOC_Os04g59150;LOC_Os02g17730;LOC_Os08g14940;LOC_Os04g47250;LOC_Os01g65550;LOC_Os11g07170;LOC_Os12g43660;LOC_Os03g08550
GO:0044260	cellular macromolecule metabolic process	Biological Process	44	1	0.0156723	LOC_Os01g10950;LOC_Os08g14940;LOC_Os02g56860;LOC_Os03g08970;LOC_Os06g01990;LOC_Os04g42620;LOC_Os07g36210;LOC_Os10g40620;LOC_Os04g57630;LOC_Os04g40440;LOC_Os07g34040;LOC_Os09g32100;LOC_Os11g24120;LOC_Os03g63700;LOC_Os12g43510;LOC_Os10g26150;LOC_Os08g02210;LOC_Os09g35630;LOC_Os03g31679;LOC_Os11g36000;LOC_Os02g06090;LOC_Os06g35200;LOC_Os05g02770;LOC_Os07g48490;LOC_Os09g27250;LOC_Os05g45350;LOC_Os01g…
GO:0009011	starch synthase activity	Molecular Function	2	1	0.0159757	LOC_Os06g04200;LOC_Os07g22930
GO:0005179	hormone activity	Molecular Function	2	1	0.0159757	LOC_Os11g26880;LOC_Os02g44940
GO:0015105	arsenite transmembrane transporter activity	Molecular Function	2	1	0.0159757	LOC_Os02g51110;LOC_Os02g13870
GO:0003987	acetate-CoA ligase activity	Molecular Function	2	1	0.0159757	LOC_Os03g03790;LOC_Os03g19240
GO:0016688	L-ascorbate peroxidase activity	Molecular Function	2	1	0.0159757	LOC_Os04g14690;LOC_Os04g35520
GO:0009934	regulation of meristem structural organization	Biological Process	5	1	0.0164307	LOC_Os03g56270;LOC_Os02g12890;LOC_Os04g01740;LOC_Os07g35880;LOC_Os07g04190
GO:0004555	alpha,alpha-trehalase activity	Molecular Function	1	1	0.016445	LOC_Os10g37660
GO:0017113	dihydropyrimidine dehydrogenase (NADP+) activity	Molecular Function	1	1	0.016445	LOC_Os02g50350
GO:0050113	inositol oxygenase activity	Molecular Function	1	1	0.016445	LOC_Os06g36560
GO:0008798	beta-aspartyl-peptidase activity	Molecular Function	1	1	0.016445	LOC_Os03g40070
GO:0004142	diacylglycerol cholinephosphotransferase activity	Molecular Function	1	1	0.016445	LOC_Os06g40500
GO:0004657	proline dehydrogenase activity	Molecular Function	1	1	0.016445	LOC_Os10g40360
GO:0006816	calcium ion transport	Biological Process	10	1	0.0164999	LOC_Os03g01820;LOC_Os06g21570;LOC_Os04g39880;LOC_Os06g12460;LOC_Os07g41310;LOC_Os04g52440;LOC_Os05g41670;LOC_Os02g41710;LOC_Os09g07350;LOC_Os04g38410
GO:0080044	quercetin 7-O-glucosyltransferase activity	Molecular Function	5	1	0.0165687	LOC_Os04g44240;LOC_Os01g53420;LOC_Os05g45110;LOC_Os01g45110;LOC_Os07g13634
GO:0015700	arsenite transport	Biological Process	3	1	0.0166404	LOC_Os02g13870;LOC_Os02g50340;LOC_Os02g51110
GO:0048446	petal morphogenesis	Biological Process	3	1	0.0166404	LOC_Os04g28280;LOC_Os02g35660;LOC_Os03g02240
GO:0034641	cellular nitrogen compound metabolic process	Biological Process	8	1	0.0166846	LOC_Os07g46480;LOC_Os02g51930;LOC_Os09g30414;LOC_Os06g19530;LOC_Os06g40818;LOC_Os05g05170;LOC_Os03g14370;LOC_Os06g20040
GO:0046713	borate transport	Biological Process	2	1	0.0172197	LOC_Os02g51110;LOC_Os02g13870
GO:0043562	cellular response to nitrogen levels	Biological Process	2	1	0.0172197	LOC_Os02g50350;LOC_Os03g21960
GO:0051938	L-glutamate import	Biological Process	2	1	0.0172197	LOC_Os01g11160;LOC_Os11g05690
GO:0009805	coumarin biosynthetic process	Biological Process	10	1	0.0173697	LOC_Os01g61610;LOC_Os08g05520;LOC_Os09g08990;LOC_Os04g57550;LOC_Os02g12890;LOC_Os03g25550;LOC_Os12g16220;LOC_Os05g41670;LOC_Os01g65370;LOC_Os01g36460
GO:0009860	pollen tube growth	Biological Process	22	1	0.0173792	LOC_Os02g41710;LOC_Os01g46400;LOC_Os04g39880;LOC_Os03g58110;LOC_Os04g52440;LOC_Os02g35660;LOC_Os06g33170;LOC_Os05g25430;LOC_Os05g25540;LOC_Os06g21570;LOC_Os01g42190;LOC_Os03g04570;LOC_Os01g52710;LOC_Os07g01070;LOC_Os01g02020;LOC_Os05g36050;LOC_Os04g28280;LOC_Os03g05280;LOC_Os02g44940;LOC_Os07g41590;LOC_Os06g15370;LOC_Os01g68890
GO:0030003	cellular cation homeostasis	Biological Process	9	1	0.0175564	LOC_Os07g01070;LOC_Os01g42410;LOC_Os05g36050;LOC_Os12g32850;LOC_Os07g04180;LOC_Os09g35630;LOC_Os03g48000;LOC_Os11g26880;LOC_Os08g36320
GO:0044699	single-organism process	Biological Process	25	1	0.0179015	LOC_Os07g04930;LOC_Os01g50090;LOC_Os08g40910;LOC_Os01g63620;LOC_Os05g43880;LOC_Os06g01760;LOC_Os03g63390;LOC_Os03g15530;LOC_Os02g19640;LOC_Os08g09840;LOC_Os01g24780;LOC_Os06g38950;LOC_Os01g11150;LOC_Os02g15690;LOC_Os06g04200;LOC_Os05g48580;LOC_Os02g46690;LOC_Os03g11950;LOC_Os06g37080;LOC_Os02g49850;LOC_Os01g50450;LOC_Os04g01610;LOC_Os07g46930;LOC_Os08g07730;LOC_Os07g46940
GO:0009624	response to nematode	Biological Process	15	1	0.0181936	LOC_Os11g06820;LOC_Os02g02450;LOC_Os11g05690;LOC_Os01g61940;LOC_Os06g15370;LOC_Os05g02890;LOC_Os02g41710;LOC_Os04g45900;LOC_Os03g04570;LOC_Os03g08550;LOC_Os01g11160;LOC_Os03g45450;LOC_Os07g04180;LOC_Os04g44320;LOC_Os07g01070
GO:0048638	regulation of developmental growth	Biological Process	4	1	0.0184249	LOC_Os02g14490;LOC_Os02g17730;LOC_Os05g34530;LOC_Os12g38810
GO:0008453	alanine-glyoxylate transaminase activity	Molecular Function	2	1	0.0186769	LOC_Os10g25130;LOC_Os03g21960
GO:0012502	induction of programmed cell death	Biological Process	1	1	0.0187274	LOC_Os02g15930
GO:0019310	inositol catabolic process	Biological Process	1	1	0.0187274	LOC_Os06g36560
GO:0006657	CDP-choline pathway	Biological Process	1	1	0.0187274	LOC_Os06g40500
GO:0046246	terpene biosynthetic process	Biological Process	1	1	0.0187274	LOC_Os02g02930
GO:0005993	trehalose catabolic process	Biological Process	1	1	0.0187274	LOC_Os10g37660
GO:0006562	proline catabolic process	Biological Process	1	1	0.0187274	LOC_Os10g40360
GO:1901430	positive regulation of syringal lignin biosynthetic process	Biological Process	1	1	0.0187274	LOC_Os08g05520
GO:0003156	regulation of organ formation	Biological Process	1	1	0.0187274	LOC_Os03g12790
GO:0012501	programmed cell death	Biological Process	6	1	0.0190319	LOC_Os01g09460;LOC_Os03g05560;LOC_Os07g35730;LOC_Os02g54830;LOC_Os07g43560;LOC_Os08g34550
GO:0008544	epidermis development	Biological Process	11	1	0.0193801	LOC_Os11g07170;LOC_Os04g40440;LOC_Os08g42840;LOC_Os07g29330;LOC_Os02g17730;LOC_Os10g32990;LOC_Os01g66740;LOC_Os02g17710;LOC_Os02g06090;LOC_Os07g07230;LOC_Os04g57630
GO:0003333	amino acid transmembrane transport	Biological Process	4	1	0.0195838	LOC_Os11g19240;LOC_Os11g05690;LOC_Os11g06820;LOC_Os01g11160
GO:0030968	endoplasmic reticulum unfolded protein response	Biological Process	15	1	0.0199211	LOC_Os03g10080;LOC_Os12g39120;LOC_Os01g66490;LOC_Os03g20650;LOC_Os07g18240;LOC_Os04g49490;LOC_Os04g44850;LOC_Os02g51930;LOC_Os07g03870;LOC_Os02g33560;LOC_Os02g57560;LOC_Os02g42940;LOC_Os06g39960;LOC_Os01g55940;LOC_Os03g55320
GO:0046483	heterocycle metabolic process	Biological Process	8	1	0.0200326	LOC_Os07g30610;LOC_Os10g25130;LOC_Os05g05170;LOC_Os06g20040;LOC_Os09g30414;LOC_Os05g45110;LOC_Os06g19530;LOC_Os07g46480
GO:0015824	proline transport	Biological Process	8	1	0.0200326	LOC_Os01g11160;LOC_Os12g12514;LOC_Os01g56560;LOC_Os02g50340;LOC_Os07g01070;LOC_Os04g37710;LOC_Os05g25770;LOC_Os03g04570
GO:0008374	O-acyltransferase activity	Molecular Function	4	1	0.0201001	LOC_Os11g07960;LOC_Os07g04730;LOC_Os09g37200;LOC_Os04g51990
GO:0006083	acetate metabolic process	Biological Process	2	1	0.02041	LOC_Os03g19240;LOC_Os03g03790
GO:0043091	L-arginine import	Biological Process	2	1	0.02041	LOC_Os11g05690;LOC_Os01g11160
GO:0043900	regulation of multi-organism process	Biological Process	12	1	0.020909	LOC_Os01g02560;LOC_Os03g53910;LOC_Os01g02790;LOC_Os01g02780;LOC_Os01g42410;LOC_Os08g05520;LOC_Os05g25770;LOC_Os03g58320;LOC_Os03g20550;LOC_Os04g08280;LOC_Os01g36460;LOC_Os01g65370
GO:0005516	calmodulin binding	Molecular Function	13	1	0.0213607	LOC_Os11g03230;LOC_Os03g23960;LOC_Os09g17630;LOC_Os02g57560;LOC_Os08g36320;LOC_Os02g15930;LOC_Os04g28420;LOC_Os07g41060;LOC_Os02g35490;LOC_Os09g25070;LOC_Os02g19640;LOC_Os02g41710;LOC_Os09g25060
GO:0003825	alpha,alpha-trehalose-phosphate synthase (UDP-forming) activity	Molecular Function	2	1	0.0215552	LOC_Os08g34580;LOC_Os09g23350
GO:0010284	lariciresinol reductase activity	Molecular Function	2	1	0.0215552	LOC_Os01g01650;LOC_Os12g16220
GO:0034768	(E)-beta-ocimene synthase activity	Molecular Function	2	1	0.0215552	LOC_Os08g34580;LOC_Os09g23350
GO:0015168	glycerol transmembrane transporter activity	Molecular Function	2	1	0.0215552	LOC_Os02g51110;LOC_Os02g13870
GO:0004096	catalase activity	Molecular Function	2	1	0.0215552	LOC_Os01g11160;LOC_Os02g02400
GO:0015276	ligand-gated ion channel activity	Molecular Function	2	1	0.0215552	LOC_Os09g25980;LOC_Os02g54640
GO:0080133	midchain alkane hydroxylase activity	Molecular Function	2	1	0.0215552	LOC_Os03g04680;LOC_Os08g16260
GO:0010283	pinoresinol reductase activity	Molecular Function	2	1	0.0215552	LOC_Os12g16220;LOC_Os01g01650
GO:0031540	regulation of anthocyanin biosynthetic process	Biological Process	4	1	0.022034	LOC_Os07g04730;LOC_Os04g08280;LOC_Os02g41800;LOC_Os09g36580
GO:0005507	copper ion binding	Molecular Function	18	1	0.0220519	LOC_Os03g61920;LOC_Os04g10000;LOC_Os03g63390;LOC_Os10g25130;LOC_Os02g50340;LOC_Os03g04240;LOC_Os01g58100;LOC_Os03g02400;LOC_Os11g42220;LOC_Os12g26880;LOC_Os07g42910;LOC_Os07g46870;LOC_Os06g23114;LOC_Os12g43510;LOC_Os06g37080;LOC_Os02g49850;LOC_Os07g46930;LOC_Os07g46940
GO:0009992	cellular water homeostasis	Biological Process	5	1	0.0228551	LOC_Os04g29960;LOC_Os04g29580;LOC_Os08g28710;LOC_Os02g02120;LOC_Os01g26210
GO:0016044	membrane organization	Biological Process	8	1	0.0231668	LOC_Os03g35600;LOC_Os08g28710;LOC_Os11g02540;LOC_Os07g04730;LOC_Os11g05690;LOC_Os08g42690;LOC_Os09g36580;LOC_Os06g01934
GO:0006896	Golgi to vacuole transport	Biological Process	3	1	0.0235212	LOC_Os05g33900;LOC_Os07g48229;LOC_Os07g34070
GO:1902129	(-)-lariciresinol biosynthetic process	Biological Process	2	1	0.0238254	LOC_Os01g01650;LOC_Os12g16220
GO:1902135	(+)-secoisolariciresinol biosynthetic process	Biological Process	2	1	0.0238254	LOC_Os12g16220;LOC_Os01g01650
GO:1902131	(+)-lariciresinol catabolic process	Biological Process	2	1	0.0238254	LOC_Os12g16220;LOC_Os01g01650
GO:1902138	(-)-secoisolariciresinol biosynthetic process	Biological Process	2	1	0.0238254	LOC_Os01g01650;LOC_Os12g16220
GO:0045471	response to ethanol	Biological Process	2	1	0.0238254	LOC_Os03g16020;LOC_Os01g08860
GO:1902123	(-)-pinoresinol catabolic process	Biological Process	2	1	0.0238254	LOC_Os01g01650;LOC_Os12g16220
GO:1902128	(-)-lariciresinol catabolic process	Biological Process	2	1	0.0238254	LOC_Os01g01650;LOC_Os12g16220
GO:0009926	auxin polar transport	Biological Process	9	1	0.024159	LOC_Os07g04190;LOC_Os02g12890;LOC_Os03g56270;LOC_Os07g41310;LOC_Os06g05550;LOC_Os06g22870;LOC_Os11g06820;LOC_Os05g37600;LOC_Os02g55890
GO:0008361	regulation of cell size	Biological Process	9	1	0.024159	LOC_Os07g41310;LOC_Os03g56270;LOC_Os06g05550;LOC_Os07g04190;LOC_Os11g48000;LOC_Os05g37600;LOC_Os11g06820;LOC_Os06g22870;LOC_Os01g66490
GO:0009526	plastid envelope	Cellular Component	4	1	0.0243188	LOC_Os01g12470;LOC_Os12g07150;LOC_Os11g05690;LOC_Os03g15890
GO:0015181	arginine transmembrane transporter activity	Molecular Function	2	1	0.0246041	LOC_Os01g11160;LOC_Os11g05690
GO:0005313	L-glutamate transmembrane transporter activity	Molecular Function	2	1	0.0246041	LOC_Os01g11160;LOC_Os11g05690
GO:0050506	vomilenine glucosyltransferase activity	Molecular Function	2	1	0.0246041	LOC_Os04g39880;LOC_Os06g21570
GO:0050247	raucaffricine beta-glucosidase activity	Molecular Function	2	1	0.0246041	LOC_Os06g21570;LOC_Os04g39880
GO:0004028	3-chloroallyl aldehyde dehydrogenase activity	Molecular Function	2	1	0.0246041	LOC_Os01g40870;LOC_Os09g26880
GO:0015189	L-lysine transmembrane transporter activity	Molecular Function	2	1	0.0246041	LOC_Os01g11160;LOC_Os11g05690
GO:0010582	floral meristem determinacy	Biological Process	4	1	0.0246632	LOC_Os10g06630;LOC_Os09g27320;LOC_Os11g48000;LOC_Os12g04410
GO:0005983	starch catabolic process	Biological Process	4	1	0.0246632	LOC_Os03g56270;LOC_Os07g35880;LOC_Os07g04190;LOC_Os07g46790
GO:0009739	response to gibberellin	Biological Process	13	1	0.0247238	LOC_Os01g36460;LOC_Os01g65370;LOC_Os11g04350;LOC_Os07g06470;LOC_Os08g05520;LOC_Os10g41490;LOC_Os03g20650;LOC_Os03g25550;LOC_Os12g41060;LOC_Os03g60720;LOC_Os12g03110;LOC_Os03g58420;LOC_Os09g27060
GO:0000162	tryptophan biosynthetic process	Biological Process	5	1	0.0249503	LOC_Os01g36460;LOC_Os01g65370;LOC_Os08g05520;LOC_Os03g58320;LOC_Os03g25550
GO:0010480	microsporocyte differentiation	Biological Process	3	1	0.0254471	LOC_Os07g35880;LOC_Os03g56270;LOC_Os07g04190
GO:0010264	myo-inositol hexakisphosphate biosynthetic process	Biological Process	6	1	0.0256952	LOC_Os02g13870;LOC_Os07g06470;LOC_Os02g51110;LOC_Os10g25130;LOC_Os07g22930;LOC_Os06g04200
GO:2000026	regulation of multicellular organismal development	Biological Process	11	1	0.0258228	LOC_Os02g35970;LOC_Os05g14590;LOC_Os03g31679;LOC_Os04g42620;LOC_Os02g17710;LOC_Os03g02240;LOC_Os02g06090;LOC_Os05g32230;LOC_Os11g07170;LOC_Os08g14940;LOC_Os10g32990
GO:0048046	apoplast	Cellular Component	36	1	0.0263385	LOC_Os01g07376;LOC_Os06g46799;LOC_Os04g57440;LOC_Os04g08280;LOC_Os02g02400;LOC_Os01g36240;LOC_Os01g11160;LOC_Os07g46480;LOC_Os07g48020;LOC_Os04g01740;LOC_Os11g42220;LOC_Os03g13200;LOC_Os10g25130;LOC_Os10g06630;LOC_Os06g46340;LOC_Os10g40420;LOC_Os05g35360;LOC_Os03g21260;LOC_Os01g72510;LOC_Os11g26880;LOC_Os11g03780;LOC_Os01g65550;LOC_Os08g16660;LOC_Os01g22230;LOC_Os06g39875;LOC_Os06g05550;LOC_Os07g…
GO:0044272	sulfur compound biosynthetic process	Biological Process	6	1	0.0266242	LOC_Os06g44310;LOC_Os08g16050;LOC_Os05g45240;LOC_Os10g40740;LOC_Os10g40420;LOC_Os06g01934
GO:0009864	induced systemic resistance, jasmonic acid mediated signaling pathway	Biological Process	5	1	0.0271649	LOC_Os05g25770;LOC_Os12g41060;LOC_Os03g20550;LOC_Os11g02540;LOC_Os12g04410
GO:1902125	(+)-pinoresinol catabolic process	Biological Process	2	1	0.0274563	LOC_Os12g16220;LOC_Os01g01650
GO:1902132	(+)-lariciresinol biosynthetic process	Biological Process	2	1	0.0274563	LOC_Os12g16220;LOC_Os01g01650
GO:0080029	cellular response to boron-containing substance levels	Biological Process	2	1	0.0274563	LOC_Os02g13870;LOC_Os02g51110
GO:0042761	very long-chain fatty acid biosynthetic process	Biological Process	4	1	0.0274738	LOC_Os03g04680;LOC_Os04g47250;LOC_Os06g19550;LOC_Os06g19530
GO:0006811	ion transport	Biological Process	12	1	0.0277537	LOC_Os04g57630;LOC_Os05g04380;LOC_Os07g34980;LOC_Os09g27320;LOC_Os09g25980;LOC_Os09g17630;LOC_Os02g17710;LOC_Os04g45900;LOC_Os07g31840;LOC_Os01g43270;LOC_Os05g45110;LOC_Os02g54640
GO:0008375	acetylglucosaminyltransferase activity	Molecular Function	3	1	0.0278767	LOC_Os08g01890;LOC_Os03g48560;LOC_Os01g65490
GO:0042542	response to hydrogen peroxide	Biological Process	15	1	0.0285639	LOC_Os05g41670;LOC_Os04g28420;LOC_Os02g52150;LOC_Os02g57560;LOC_Os04g01740;LOC_Os03g02260;LOC_Os01g08860;LOC_Os09g17630;LOC_Os01g68960;LOC_Os03g20550;LOC_Os01g42190;LOC_Os01g38229;LOC_Os12g09770;LOC_Os05g25770;LOC_Os03g16020
GO:0048235	pollen sperm cell differentiation	Biological Process	4	1	0.0289478	LOC_Os01g44069;LOC_Os05g37600;LOC_Os04g40940;LOC_Os02g52550
GO:0007030	Golgi organization	Biological Process	14	1	0.0292395	LOC_Os04g57440;LOC_Os12g06270;LOC_Os09g07350;LOC_Os06g12460;LOC_Os04g39880;LOC_Os03g01820;LOC_Os01g65550;LOC_Os07g41310;LOC_Os05g41670;LOC_Os04g52440;LOC_Os04g38410;LOC_Os04g01740;LOC_Os06g21570;LOC_Os05g07090
GO:0009311	oligosaccharide metabolic process	Biological Process	5	1	0.0295008	LOC_Os01g26210;LOC_Os02g02120;LOC_Os04g29580;LOC_Os08g28710;LOC_Os04g29960
GO:0033612	receptor serine/threonine kinase binding	Molecular Function	4	1	0.0296256	LOC_Os01g66740;LOC_Os03g56270;LOC_Os07g04190;LOC_Os07g35880
GO:0016798	hydrolase activity, acting on glycosyl bonds	Molecular Function	4	1	0.0296256	LOC_Os03g02610;LOC_Os01g44090;LOC_Os10g28080;LOC_Os07g35510
GO:0004672	protein kinase activity	Molecular Function	30	1	0.0303827	LOC_Os10g32990;LOC_Os12g43660;LOC_Os01g65550;LOC_Os06g43170;LOC_Os03g58110;LOC_Os10g37230;LOC_Os07g07230;LOC_Os05g07420;LOC_Os06g23114;LOC_Os01g66740;LOC_Os07g06570;LOC_Os02g17710;LOC_Os06g28480;LOC_Os11g06570;LOC_Os09g02250;LOC_Os08g28710;LOC_Os07g41060;LOC_Os12g01700;LOC_Os10g19200;LOC_Os04g34270;LOC_Os03g08550;LOC_Os06g38970;LOC_Os02g06090;LOC_Os06g35200;LOC_Os11g36000;LOC_Os01g02790;LOC_Os05g…
GO:0019722	calcium-mediated signaling	Biological Process	8	1	0.0304392	LOC_Os04g01740;LOC_Os11g26880;LOC_Os02g44940;LOC_Os03g03510;LOC_Os12g41090;LOC_Os06g39960;LOC_Os03g20650;LOC_Os01g51420
GO:0009875	pollen-pistil interaction	Biological Process	4	1	0.0304679	LOC_Os03g35600;LOC_Os07g35730;LOC_Os07g34980;LOC_Os04g34270
GO:0010345	suberin biosynthetic process	Biological Process	5	1	0.0307148	LOC_Os04g47250;LOC_Os03g04680;LOC_Os01g44069;LOC_Os04g28570;LOC_Os05g37600
GO:0016709	oxidoreductase activity, acting on paired donors, with incorporation or reduction of molecular oxygen, NAD(P)H as one donor, and incorporation of one atom of oxygen	Molecular Function	5	1	0.030961	LOC_Os05g50550;LOC_Os02g12890;LOC_Os05g43910;LOC_Os06g24180;LOC_Os12g32850
GO:0009606	tropism	Biological Process	2	1	0.0312934	LOC_Os05g08530;LOC_Os01g08130
GO:0010215	cellulose microfibril organization	Biological Process	2	1	0.0312934	LOC_Os07g41310;LOC_Os07g49080
GO:0008146	sulfotransferase activity	Molecular Function	3	1	0.0316261	LOC_Os03g24910;LOC_Os07g44960;LOC_Os07g44950
GO:0080027	response to herbivore	Biological Process	3	1	0.0317172	LOC_Os09g23350;LOC_Os07g35880;LOC_Os08g34580
GO:0010107	potassium ion import	Biological Process	3	1	0.0317172	LOC_Os12g41090;LOC_Os03g03510;LOC_Os01g51420
GO:0051704	multi-organism process	Biological Process	11	1	0.031741	LOC_Os07g36210;LOC_Os04g42620;LOC_Os04g57630;LOC_Os05g48810;LOC_Os07g23660;LOC_Os11g06570;LOC_Os01g51400;LOC_Os08g01890;LOC_Os04g04060;LOC_Os06g46340;LOC_Os01g42200
GO:0016757	transferase activity, transferring glycosyl groups	Molecular Function	8	1	0.0320278	LOC_Os06g41090;LOC_Os06g46799;LOC_Os06g12280;LOC_Os03g55034;LOC_Os09g38870;LOC_Os11g03160;LOC_Os06g12460;LOC_Os12g02910
GO:0080110	sporopollenin biosynthetic process	Biological Process	4	1	0.0320342	LOC_Os09g26960;LOC_Os04g47250;LOC_Os07g41060;LOC_Os09g08990
GO:0044723	single-organism carbohydrate metabolic process	Biological Process	13	1	0.0325	LOC_Os08g14940;LOC_Os02g17730;LOC_Os10g32990;LOC_Os03g58790;LOC_Os11g07170;LOC_Os12g43660;LOC_Os08g42840;LOC_Os01g46400;LOC_Os02g06090;LOC_Os07g07230;LOC_Os04g57630;LOC_Os06g38980;LOC_Os02g17710
GO:0019752	carboxylic acid metabolic process	Biological Process	7	1	0.0325013	LOC_Os05g45110;LOC_Os01g43270;LOC_Os11g05690;LOC_Os08g42690;LOC_Os09g25810;LOC_Os08g16050;LOC_Os04g14690
GO:0050269	coniferyl-aldehyde dehydrogenase activity	Molecular Function	1	1	0.0326201	LOC_Os01g40870
GO:0003707	steroid hormone receptor activity	Molecular Function	1	1	0.0326201	LOC_Os04g40700
GO:0016906	sterol 3-beta-glucosyltransferase activity	Molecular Function	1	1	0.0326201	LOC_Os01g64750
GO:0080096	phosphatidate-sterol O-acyltransferase activity	Molecular Function	1	1	0.0326201	LOC_Os02g56900
GO:0004158	dihydroorotate oxidase activity	Molecular Function	1	1	0.0326201	LOC_Os02g50350
GO:0003985	acetyl-CoA C-acetyltransferase activity	Molecular Function	1	1	0.0326201	LOC_Os01g02020
GO:0004310	farnesyl-diphosphate farnesyltransferase activity	Molecular Function	1	1	0.0326201	LOC_Os03g59040
GO:0045547	dehydrodolichyl diphosphate synthase activity	Molecular Function	1	1	0.0326201	LOC_Os03g10080
GO:0080095	phosphatidylethanolamine-sterol O-acyltransferase activity	Molecular Function	1	1	0.0326201	LOC_Os02g56900
GO:0004134	4-alpha-glucanotransferase activity	Molecular Function	1	1	0.0326201	LOC_Os07g46790
GO:0051996	squalene synthase activity	Molecular Function	1	1	0.0326201	LOC_Os03g59040
GO:0048226	Casparian strip	Cellular Component	2	1	0.0333106	LOC_Os02g51110;LOC_Os02g13870
GO:0017119	Golgi transport complex	Cellular Component	2	1	0.0333106	LOC_Os07g48229;LOC_Os03g12790
GO:0072330	monocarboxylic acid biosynthetic process	Biological Process	6	1	0.0337529	LOC_Os10g25130;LOC_Os11g15040;LOC_Os10g40740;LOC_Os06g01934;LOC_Os06g24180;LOC_Os02g48770
GO:0080150	S-adenosyl-L-methionine	Molecular Function	2	1	0.0347116	LOC_Os02g48770;LOC_Os11g15040
GO:0010476	gibberellin mediated signaling pathway	Biological Process	2	1	0.0353279	LOC_Os09g28640;LOC_Os07g41590
GO:0033993	response to lipid	Biological Process	7	1	0.035384	LOC_Os06g28480;LOC_Os07g44950;LOC_Os03g58470;LOC_Os03g08970;LOC_Os12g01700;LOC_Os04g35500;LOC_Os04g47250
GO:0009625	response to insect	Biological Process	8	1	0.0354829	LOC_Os01g02790;LOC_Os03g20550;LOC_Os05g50550;LOC_Os10g25130;LOC_Os01g02780;LOC_Os07g03870;LOC_Os01g02560;LOC_Os07g18240
GO:0016706	oxidoreductase activity, acting on paired donors, with incorporation or reduction of molecular oxygen, 2-oxoglutarate as one donor, and incorporation of one atom each of oxygen into both donors	Molecular Function	6	1	0.0360946	LOC_Os04g39980;LOC_Os01g11150;LOC_Os01g61610;LOC_Os02g17940;LOC_Os10g39140;LOC_Os08g15149
GO:0009873	ethylene-activated signaling pathway	Biological Process	12	1	0.0360959	LOC_Os11g45740;LOC_Os12g41060;LOC_Os03g25550;LOC_Os03g05280;LOC_Os09g26880;LOC_Os01g65370;LOC_Os01g36460;LOC_Os01g74020;LOC_Os03g20650;LOC_Os12g32850;LOC_Os08g05520;LOC_Os07g48870
GO:0070301	cellular response to hydrogen peroxide	Biological Process	3	1	0.036304	LOC_Os03g45450;LOC_Os09g25070;LOC_Os03g58420
GO:0048833	specification of floral organ number	Biological Process	3	1	0.036304	LOC_Os07g06620;LOC_Os07g04190;LOC_Os03g56270
GO:0045454	cell redox homeostasis	Biological Process	7	1	0.0363813	LOC_Os05g50990;LOC_Os01g11160;LOC_Os09g38670;LOC_Os04g44830;LOC_Os03g29190;LOC_Os01g27140;LOC_Os01g07376
GO:0001666	response to hypoxia	Biological Process	7	1	0.0363813	LOC_Os06g04200;LOC_Os08g06280;LOC_Os05g50550;LOC_Os10g25130;LOC_Os07g22930;LOC_Os03g20550;LOC_Os01g66490
GO:0016049	cell growth	Biological Process	21	1	0.036997	LOC_Os12g38810;LOC_Os01g35330;LOC_Os02g51860;LOC_Os12g43660;LOC_Os11g07170;LOC_Os04g40440;LOC_Os07g49080;LOC_Os12g28770;LOC_Os10g19180;LOC_Os07g07230;LOC_Os02g06090;LOC_Os06g35200;LOC_Os02g17710;LOC_Os01g44069;LOC_Os09g28210;LOC_Os01g08130;LOC_Os12g06270;LOC_Os06g28480;LOC_Os08g14940;LOC_Os05g48890;LOC_Os02g20560
GO:1901562	response to paraquat	Biological Process	1	1	0.0371047	LOC_Os01g12470
GO:0061077	chaperone-mediated protein folding	Biological Process	1	1	0.0371047	LOC_Os03g59320
GO:0022619	generative cell differentiation	Biological Process	1	1	0.0371047	LOC_Os08g42600
GO:0006537	glutamate biosynthetic process	Biological Process	1	1	0.0371047	LOC_Os10g40360
GO:0000025	maltose catabolic process	Biological Process	1	1	0.0371047	LOC_Os07g46790
GO:0006788	heme oxidation	Biological Process	1	1	0.0371047	LOC_Os06g40080
GO:0048219	inter-Golgi cisterna vesicle-mediated transport	Biological Process	1	1	0.0371047	LOC_Os08g41340
GO:0016578	histone deubiquitination	Biological Process	1	1	0.0371047	LOC_Os04g33820
GO:0080064	4,4-dimethyl-9beta,19-cyclopropylsterol oxidation	Biological Process	1	1	0.0371047	LOC_Os03g01820
GO:0051783	regulation of nuclear division	Biological Process	1	1	0.0371047	LOC_Os08g42600
GO:0042149	cellular response to glucose starvation	Biological Process	1	1	0.0371047	LOC_Os03g63940
GO:0080021	response to benzoic acid	Biological Process	1	1	0.0371047	LOC_Os07g47590
GO:0043401	steroid hormone mediated signaling pathway	Biological Process	1	1	0.0371047	LOC_Os04g40700
GO:0052865	1-deoxy-D-xylulose 5-phosphate biosynthetic process	Biological Process	1	1	0.0371047	LOC_Os07g09190
GO:2000036	regulation of stem cell maintenance	Biological Process	1	1	0.0371047	LOC_Os08g42600
GO:0010187	negative regulation of seed germination	Biological Process	5	1	0.0372517	LOC_Os03g20650;LOC_Os10g40740;LOC_Os01g46250;LOC_Os04g01740;LOC_Os06g39960
GO:0004565	beta-galactosidase activity	Molecular Function	3	1	0.0377181	LOC_Os04g39880;LOC_Os05g35360;LOC_Os06g21570
GO:0080046	quercetin 4'-O-glucosyltransferase activity	Molecular Function	4	1	0.0382543	LOC_Os05g45110;LOC_Os01g45110;LOC_Os01g53420;LOC_Os04g44240
GO:0050004	isoflavone 7-O-glucosyltransferase activity	Molecular Function	2	1	0.0383808	LOC_Os05g45110;LOC_Os01g53420
GO:0015137	citrate transmembrane transporter activity	Molecular Function	2	1	0.0383808	LOC_Os03g11734;LOC_Os01g47400
GO:0052624	2-phytyl-1,4-naphthoquinone methyltransferase activity	Molecular Function	2	1	0.0383808	LOC_Os02g48770;LOC_Os11g15040
GO:0004021	L-alanine	Molecular Function	2	1	0.0383808	LOC_Os10g25130;LOC_Os01g07500
GO:0016756	glutathione gamma-glutamylcysteinyltransferase activity	Molecular Function	2	1	0.0383808	LOC_Os02g50340;LOC_Os10g25130
GO:0008066	glutamate receptor activity	Molecular Function	2	1	0.0383808	LOC_Os09g25980;LOC_Os02g54640
GO:0009738	abscisic acid-activated signaling pathway	Biological Process	18	1	0.0384213	LOC_Os11g02540;LOC_Os06g39960;LOC_Os06g23114;LOC_Os04g44850;LOC_Os01g42410;LOC_Os03g48970;LOC_Os11g45740;LOC_Os09g27050;LOC_Os01g55940;LOC_Os01g66490;LOC_Os03g20550;LOC_Os03g03510;LOC_Os02g41800;LOC_Os07g48870;LOC_Os10g41490;LOC_Os12g41090;LOC_Os05g25770;LOC_Os03g20650
GO:0030244	cellulose biosynthetic process	Biological Process	10	1	0.0385836	LOC_Os01g42190;LOC_Os10g40420;LOC_Os04g30800;LOC_Os07g41360;LOC_Os08g43490;LOC_Os05g48810;LOC_Os09g27950;LOC_Os07g36630;LOC_Os01g64750;LOC_Os01g46350
GO:0009636	response to toxic substance	Biological Process	3	1	0.0387181	LOC_Os01g43270;LOC_Os01g53420;LOC_Os05g45110
GO:0006662	glycerol ether metabolic process	Biological Process	3	1	0.0387181	LOC_Os04g44830;LOC_Os09g38670;LOC_Os01g07376
GO:0009639	response to red or far red light	Biological Process	8	1	0.0391422	LOC_Os07g33440;LOC_Os01g11150;LOC_Os07g44950;LOC_Os01g68720;LOC_Os02g56860;LOC_Os03g53910;LOC_Os12g16220;LOC_Os06g24180
GO:0046470	phosphatidylcholine metabolic process	Biological Process	2	1	0.0395509	LOC_Os06g40180;LOC_Os06g40500
GO:0009892	negative regulation of metabolic process	Biological Process	2	1	0.0395509	LOC_Os07g48870;LOC_Os11g45740
GO:0045338	farnesyl diphosphate metabolic process	Biological Process	2	1	0.0395509	LOC_Os08g07080;LOC_Os08g07100
GO:1901362	organic cyclic compound biosynthetic process	Biological Process	14	1	0.0399374	LOC_Os04g52440;LOC_Os03g53910;LOC_Os07g42520;LOC_Os01g66740;LOC_Os01g53420;LOC_Os03g63390;LOC_Os03g15890;LOC_Os01g51400;LOC_Os04g04060;LOC_Os01g43270;LOC_Os03g21960;LOC_Os01g11160;LOC_Os08g16260;LOC_Os02g49850
GO:0005992	trehalose biosynthetic process	Biological Process	3	1	0.0412118	LOC_Os01g66490;LOC_Os09g23350;LOC_Os08g34580
GO:0015996	chlorophyll catabolic process	Biological Process	6	1	0.0420126	LOC_Os07g01070;LOC_Os09g26880;LOC_Os03g03790;LOC_Os03g04570;LOC_Os03g19240;LOC_Os04g57440
GO:0090447	glycerol-3-phosphate 2-O-acyltransferase activity	Molecular Function	2	1	0.0421903	LOC_Os01g44069;LOC_Os05g37600
GO:0016747	transferase activity, transferring acyl groups other than amino-acyl groups	Molecular Function	8	1	0.0424056	LOC_Os02g56860;LOC_Os07g34260;LOC_Os11g07960;LOC_Os11g35930;LOC_Os08g07730;LOC_Os01g02020;LOC_Os04g51990;LOC_Os09g37200
GO:0071407	cellular response to organic cyclic compound	Biological Process	4	1	0.0424092	LOC_Os05g25430;LOC_Os02g17730;LOC_Os06g01934;LOC_Os07g06570
GO:0010154	fruit development	Biological Process	6	1	0.0432873	LOC_Os03g02610;LOC_Os04g47250;LOC_Os10g40740;LOC_Os02g41800;LOC_Os04g52440;LOC_Os06g01934
GO:0006904	vesicle docking involved in exocytosis	Biological Process	2	1	0.043954	LOC_Os06g33170;LOC_Os12g06270
GO:0045487	gibberellin catabolic process	Biological Process	2	1	0.043954	LOC_Os01g11150;LOC_Os05g43880
GO:0008287	protein serine/threonine phosphatase complex	Cellular Component	3	1	0.044124	LOC_Os04g49490;LOC_Os03g55320;LOC_Os12g39120
GO:0071555	cell wall organization	Biological Process	18	1	0.0449447	LOC_Os01g51420;LOC_Os11g06820;LOC_Os07g41360;LOC_Os01g65550;LOC_Os03g40670;LOC_Os03g63700;LOC_Os02g17730;LOC_Os07g35880;LOC_Os06g22870;LOC_Os01g68890;LOC_Os03g02610;LOC_Os05g37600;LOC_Os04g57630;LOC_Os09g27250;LOC_Os08g42840;LOC_Os07g34070;LOC_Os08g14940;LOC_Os10g20710
GO:0009617	response to bacterium	Biological Process	18	1	0.045522	LOC_Os06g12460;LOC_Os08g42840;LOC_Os01g66490;LOC_Os07g04730;LOC_Os08g06280;LOC_Os07g04190;LOC_Os03g56270;LOC_Os12g10870;LOC_Os09g36580;LOC_Os04g40440;LOC_Os02g17730;LOC_Os10g32990;LOC_Os05g25430;LOC_Os01g26210;LOC_Os07g06570;LOC_Os02g17710;LOC_Os12g12120;LOC_Os11g36000
GO:1901701	cellular response to oxygen-containing compound	Biological Process	23	1	0.0456275	LOC_Os02g17730;LOC_Os04g22120;LOC_Os02g41710;LOC_Os06g46799;LOC_Os10g39750;LOC_Os11g04350;LOC_Os11g07170;LOC_Os02g54640;LOC_Os03g53910;LOC_Os12g41180;LOC_Os05g25430;LOC_Os08g34580;LOC_Os09g25980;LOC_Os06g39875;LOC_Os08g14940;LOC_Os07g04730;LOC_Os02g50340;LOC_Os04g47250;LOC_Os09g36580;LOC_Os05g41670;LOC_Os07g44950;LOC_Os04g57630;LOC_Os09g23350
GO:0009044	xylan 1,4-beta-xylosidase activity	Molecular Function	2	1	0.0461346	LOC_Os11g03780;LOC_Os06g46340
GO:0004427	inorganic diphosphatase activity	Molecular Function	2	1	0.0461346	LOC_Os05g02310;LOC_Os02g55890
GO:0048588	developmental cell growth	Biological Process	4	1	0.0462408	LOC_Os04g42620;LOC_Os05g08530;LOC_Os05g35360;LOC_Os02g17730
GO:0010413	glucuronoxylan metabolic process	Biological Process	11	1	0.0463517	LOC_Os08g05520;LOC_Os01g47400;LOC_Os06g12280;LOC_Os04g57440;LOC_Os07g35730;LOC_Os12g16220;LOC_Os11g03780;LOC_Os01g36460;LOC_Os01g68890;LOC_Os03g11734;LOC_Os03g25550
GO:0043436	oxoacid metabolic process	Biological Process	3	1	0.0464353	LOC_Os07g46480;LOC_Os09g30414;LOC_Os01g72510
GO:0005985	sucrose metabolic process	Biological Process	3	1	0.0464353	LOC_Os04g52440;LOC_Os10g41490;LOC_Os09g38870
GO:0010102	lateral root morphogenesis	Biological Process	5	1	0.0477357	LOC_Os10g40420;LOC_Os07g04190;LOC_Os03g56270;LOC_Os01g64860;LOC_Os12g06270
GO:0045492	xylan biosynthetic process	Biological Process	11	1	0.0480288	LOC_Os01g68890;LOC_Os03g11734;LOC_Os03g25550;LOC_Os08g05520;LOC_Os01g47400;LOC_Os06g12280;LOC_Os04g57440;LOC_Os07g35730;LOC_Os12g16220;LOC_Os11g03780;LOC_Os01g36460
GO:0038023	signaling receptor activity	Molecular Function	4	1	0.0481744	LOC_Os12g10870;LOC_Os06g38970;LOC_Os02g17730;LOC_Os04g40440
GO:0043266	regulation of potassium ion transport	Biological Process	2	1	0.048529	LOC_Os01g51420;LOC_Os03g03510
GO:0016859	cis-trans isomerase activity	Molecular Function	1	1	0.0485296	LOC_Os08g02210
GO:0016530	metallochaperone activity	Molecular Function	1	1	0.0485296	LOC_Os01g12470
GO:0052629	phosphatidylinositol-3,5-bisphosphate 3-phosphatase activity	Molecular Function	1	1	0.0485296	LOC_Os01g12470
GO:0052923	all-trans-nonaprenyl-diphosphate synthase (geranyl-diphosphate specific) activity	Molecular Function	1	1	0.0485296	LOC_Os05g50550
GO:0008661	1-deoxy-D-xylulose-5-phosphate synthase activity	Molecular Function	1	1	0.0485296	LOC_Os07g09190
GO:0052691	UDP-arabinopyranose mutase activity	Molecular Function	1	1	0.0485296	LOC_Os07g41360
GO:0004438	phosphatidylinositol-3-phosphatase activity	Molecular Function	1	1	0.0485296	LOC_Os01g12470
GO:0080176	xyloglucan 1,6-alpha-xylosidase activity	Molecular Function	1	1	0.0485296	LOC_Os06g46340
GO:0016667	oxidoreductase activity, acting on a sulfur group of donors	Molecular Function	1	1	0.0485296	LOC_Os09g38670
GO:0032450	maltose alpha-glucosidase activity	Molecular Function	1	1	0.0485296	LOC_Os06g46340
GO:0051879	Hsp90 protein binding	Molecular Function	1	1	0.0485296	LOC_Os03g53910
GO:0046537	2,3-bisphosphoglycerate-independent phosphoglycerate mutase activity	Molecular Function	1	1	0.0485296	LOC_Os03g21260
GO:0048580	regulation of post-embryonic development	Biological Process	6	1	0.0486272	LOC_Os04g40440;LOC_Os12g01700;LOC_Os12g43660;LOC_Os02g14490;LOC_Os12g41180;LOC_Os06g28480
GO:0009409	response to cold	Biological Process	34	1	0.0497427	LOC_Os12g43510;LOC_Os06g46799;LOC_Os01g07376;LOC_Os12g04360;LOC_Os03g59770;LOC_Os01g11160;LOC_Os10g38000;LOC_Os04g01740;LOC_Os01g66490;LOC_Os10g40420;LOC_Os10g06630;LOC_Os02g56860;LOC_Os03g03510;LOC_Os12g41090;LOC_Os01g67950;LOC_Os01g09460;LOC_Os01g55940;LOC_Os06g35970;LOC_Os07g36630;LOC_Os10g40740;LOC_Os03g15890;LOC_Os06g22870;LOC_Os01g65550;LOC_Os01g22230;LOC_Os06g39960;LOC_Os04g57550;LOC_Os01g…
GO:0015326	basic amino acid transmembrane transporter activity	Molecular Function	2	1	0.0502082	LOC_Os01g11160;LOC_Os11g05690
GO:0009567	double fertilization forming a zygote and endosperm	Biological Process	4	1	0.0502587	LOC_Os10g40740;LOC_Os08g42600;LOC_Os12g04360;LOC_Os03g59770
GO:0044283	small molecule biosynthetic process	Biological Process	4	1	0.0502587	LOC_Os01g66740;LOC_Os11g07670;LOC_Os01g11160;LOC_Os08g42690
GO:0007020	microtubule nucleation	Biological Process	7	1	0.0510509	LOC_Os03g56270;LOC_Os03g23960;LOC_Os07g09670;LOC_Os07g04190;LOC_Os06g44310;LOC_Os08g16050;LOC_Os07g35880
GO:0055028	cortical microtubule	Cellular Component	2	1	0.0530436	LOC_Os12g41180;LOC_Os11g38010
GO:0044249	cellular biosynthetic process	Biological Process	27	1	0.0531796	LOC_Os01g46250;LOC_Os01g11160;LOC_Os11g07170;LOC_Os07g42520;LOC_Os11g36000;LOC_Os03g63390;LOC_Os03g58790;LOC_Os08g14940;LOC_Os06g01990;LOC_Os01g72510;LOC_Os09g38870;LOC_Os03g28040;LOC_Os01g18930;LOC_Os02g02120;LOC_Os04g14690;LOC_Os07g43560;LOC_Os04g29580;LOC_Os01g66740;LOC_Os04g51990;LOC_Os08g28710;LOC_Os04g39980;LOC_Os03g29190;LOC_Os12g44020;LOC_Os07g45000;LOC_Os12g23280;LOC_Os03g30830;LOC_Os12g…
GO:0006875	cellular metal ion homeostasis	Biological Process	2	1	0.0532681	LOC_Os02g54640;LOC_Os09g25980
GO:0034052	positive regulation of plant-type hypersensitive response	Biological Process	2	1	0.0532681	LOC_Os01g55940;LOC_Os08g06280
GO:0051188	cofactor biosynthetic process	Biological Process	2	1	0.0532681	LOC_Os02g56860;LOC_Os10g40740
GO:0042538	hyperosmotic salinity response	Biological Process	18	1	0.0535172	LOC_Os09g27050;LOC_Os06g15370;LOC_Os11g45740;LOC_Os01g62900;LOC_Os07g48870;LOC_Os07g01070;LOC_Os04g30800;LOC_Os12g41090;LOC_Os03g03510;LOC_Os01g66490;LOC_Os03g04570;LOC_Os01g51420;LOC_Os06g14370;LOC_Os05g02390;LOC_Os01g22230;LOC_Os01g42410;LOC_Os05g38150;LOC_Os06g46799
GO:0010438	cellular response to sulfur starvation	Biological Process	4	1	0.054462	LOC_Os01g65370;LOC_Os01g36460;LOC_Os03g25550;LOC_Os08g05520
GO:0034654	nucleobase-containing compound biosynthetic process	Biological Process	4	1	0.054462	LOC_Os12g07150;LOC_Os03g05560;LOC_Os12g43510;LOC_Os01g68720
GO:0009695	jasmonic acid biosynthetic process	Biological Process	10	1	0.0545425	LOC_Os02g43290;LOC_Os11g45740;LOC_Os10g40360;LOC_Os09g27050;LOC_Os01g66490;LOC_Os11g29900;LOC_Os04g37710;LOC_Os12g41090;LOC_Os04g44850;LOC_Os07g48870
GO:0006952	defense response	Biological Process	54	1	0.0548453	LOC_Os01g09930;LOC_Os02g36210;LOC_Os02g48770;LOC_Os12g23280;LOC_Os02g43290;LOC_Os03g08790;LOC_Os11g08100;LOC_Os01g41550;LOC_Os08g16660;LOC_Os02g17730;LOC_Os10g32990;LOC_Os06g14370;LOC_Os08g34550;LOC_Os04g29580;LOC_Os06g39960;LOC_Os12g12120;LOC_Os06g20040;LOC_Os12g41090;LOC_Os03g50260;LOC_Os08g07100;LOC_Os01g72510;LOC_Os07g40690;LOC_Os04g33990;LOC_Os04g40440;LOC_Os07g46480;LOC_Os11g07670;LOC_Os11g…
GO:0002229	defense response to oomycetes	Biological Process	3	1	0.0548489	LOC_Os07g29330;LOC_Os07g41280;LOC_Os03g30300
GO:2000241	regulation of reproductive process	Biological Process	3	1	0.0548489	LOC_Os12g43660;LOC_Os08g42840;LOC_Os02g14490
GO:0009653	anatomical structure morphogenesis	Biological Process	28	1	0.0548736	LOC_Os06g35200;LOC_Os01g08130;LOC_Os03g40670;LOC_Os11g04350;LOC_Os02g51860;LOC_Os09g28640;LOC_Os09g27450;LOC_Os05g47680;LOC_Os05g03440;LOC_Os02g41800;LOC_Os12g41180;LOC_Os06g43170;LOC_Os06g43870;LOC_Os01g32920;LOC_Os07g06570;LOC_Os11g07960;LOC_Os08g16260;LOC_Os03g28040;LOC_Os07g29330;LOC_Os04g51030;LOC_Os02g43290;LOC_Os03g11110;LOC_Os12g10870;LOC_Os06g12740;LOC_Os09g02250;LOC_Os07g04730;LOC_Os11g…
GO:0002237	response to molecule of bacterial origin	Biological Process	7	1	0.0548965	LOC_Os01g55940;LOC_Os12g32850;LOC_Os12g43660;LOC_Os01g02560;LOC_Os09g25060;LOC_Os01g02780;LOC_Os01g02790
GO:0006212	uracil catabolic process	Biological Process	1	1	0.0551383	LOC_Os02g50350
GO:0010597	green leaf volatile biosynthetic process	Biological Process	1	1	0.0551383	LOC_Os10g35950
GO:0043392	negative regulation of DNA binding	Biological Process	1	1	0.0551383	LOC_Os12g03110
GO:0000082	G1/S transition of mitotic cell cycle	Biological Process	1	1	0.0551383	LOC_Os08g42600
GO:0010024	phytochromobilin biosynthetic process	Biological Process	1	1	0.0551383	LOC_Os06g40080
GO:0048731	system development	Biological Process	16	1	0.0552795	LOC_Os02g54830;LOC_Os08g29020;LOC_Os07g31840;LOC_Os02g10730;LOC_Os06g40500;LOC_Os08g37390;LOC_Os09g27450;LOC_Os01g74550;LOC_Os05g02770;LOC_Os03g24560;LOC_Os04g57550;LOC_Os11g07960;LOC_Os01g61610;LOC_Os10g40620;LOC_Os01g72510;LOC_Os12g23280
GO:0045893	positive regulation of transcription, DNA-templated	Biological Process	31	1	0.0558881	LOC_Os06g39960;LOC_Os03g25550;LOC_Os02g33560;LOC_Os03g11550;LOC_Os03g45450;LOC_Os08g05520;LOC_Os04g28570;LOC_Os04g44830;LOC_Os11g45740;LOC_Os12g10630;LOC_Os07g06470;LOC_Os07g06620;LOC_Os07g48870;LOC_Os06g39712;LOC_Os03g20650;LOC_Os03g20550;LOC_Os09g25060;LOC_Os01g65370;LOC_Os01g09930;LOC_Os09g28210;LOC_Os02g50630;LOC_Os10g38000;LOC_Os01g74020;LOC_Os01g70310;LOC_Os04g08280;LOC_Os01g36460;LOC_Os10g…
GO:0043621	protein self-association	Molecular Function	5	1	0.055949	LOC_Os08g35210;LOC_Os03g56270;LOC_Os07g04190;LOC_Os07g35880;LOC_Os04g33900
GO:0016597	amino acid binding	Molecular Function	3	1	0.056631	LOC_Os03g14370;LOC_Os03g63330;LOC_Os07g29330
GO:0032989	cellular component morphogenesis	Biological Process	4	1	0.0566328	LOC_Os07g07230;LOC_Os04g40440;LOC_Os02g06090;LOC_Os06g28480
GO:0000287	magnesium ion binding	Molecular Function	7	1	0.0572336	LOC_Os08g07080;LOC_Os01g47080;LOC_Os02g02930;LOC_Os02g36140;LOC_Os05g02310;LOC_Os02g36210;LOC_Os08g07100
GO:0009705	plant-type vacuole membrane	Cellular Component	11	1	0.05767	LOC_Os01g51420;LOC_Os06g15370;LOC_Os05g33900;LOC_Os07g37510;LOC_Os03g04240;LOC_Os07g34070;LOC_Os07g01070;LOC_Os01g11160;LOC_Os02g55890;LOC_Os03g04570;LOC_Os03g03510
GO:0035304	regulation of protein dephosphorylation	Biological Process	11	1	0.0579895	LOC_Os04g08280;LOC_Os03g20550;LOC_Os07g18240;LOC_Os05g25770;LOC_Os06g39712;LOC_Os07g03870;LOC_Os04g38410;LOC_Os01g02780;LOC_Os01g02790;LOC_Os01g55940;LOC_Os01g02560
GO:0010208	pollen wall assembly	Biological Process	2	1	0.0581633	LOC_Os06g24180;LOC_Os05g50550
GO:0080045	quercetin 3'-O-glucosyltransferase activity	Molecular Function	2	1	0.0587223	LOC_Os05g45110;LOC_Os01g53420
GO:0046556	alpha-L-arabinofuranosidase activity	Molecular Function	2	1	0.0587223	LOC_Os06g46340;LOC_Os11g03780
GO:0015204	urea transmembrane transporter activity	Molecular Function	2	1	0.0587223	LOC_Os02g13870;LOC_Os02g51110
GO:0006084	acetyl-CoA metabolic process	Biological Process	6	1	0.0589088	LOC_Os03g01820;LOC_Os04g30800;LOC_Os03g23960;LOC_Os11g06820;LOC_Os03g59040;LOC_Os09g07350
GO:0009736	cytokinin-activated signaling pathway	Biological Process	7	1	0.0589179	LOC_Os01g32920;LOC_Os06g12460;LOC_Os09g27060;LOC_Os01g74020;LOC_Os09g27320;LOC_Os12g16220;LOC_Os12g03110
GO:0016410	N-acyltransferase activity	Molecular Function	4	1	0.0593802	LOC_Os04g51990;LOC_Os10g35950;LOC_Os09g37200;LOC_Os11g07960
GO:0009734	auxin-activated signaling pathway	Biological Process	9	1	0.0596678	LOC_Os02g41800;LOC_Os06g22870;LOC_Os07g34070;LOC_Os11g11410;LOC_Os05g33900;LOC_Os09g25810;LOC_Os07g02540;LOC_Os11g06820;LOC_Os01g55940
GO:0010310	regulation of hydrogen peroxide metabolic process	Biological Process	15	1	0.0597809	LOC_Os01g02790;LOC_Os01g02780;LOC_Os07g03870;LOC_Os01g02560;LOC_Os08g06280;LOC_Os01g55940;LOC_Os03g58320;LOC_Os04g08280;LOC_Os03g20550;LOC_Os01g36460;LOC_Os01g65370;LOC_Os01g42410;LOC_Os08g05520;LOC_Os07g18240;LOC_Os05g25770
GO:0000139	Golgi membrane	Cellular Component	6	1	0.0597844	LOC_Os03g17230;LOC_Os03g05280;LOC_Os07g48229;LOC_Os05g45240;LOC_Os07g36630;LOC_Os06g12460
GO:0044425	membrane part	Cellular Component	5	1	0.0598855	LOC_Os04g28420;LOC_Os01g68890;LOC_Os11g01340;LOC_Os12g32850;LOC_Os08g39730
GO:0009783	photosystem II antenna complex	Cellular Component	1	1	0.0611092	LOC_Os04g38410
GO:0031226	intrinsic component of plasma membrane	Cellular Component	1	1	0.0611092	LOC_Os04g33900
GO:0000138	Golgi trans cisterna	Cellular Component	1	1	0.0611092	LOC_Os07g41360
GO:0008622	epsilon DNA polymerase complex	Cellular Component	1	1	0.0611092	LOC_Os08g36330
GO:0019438	aromatic compound biosynthetic process	Biological Process	10	1	0.0617746	LOC_Os07g40690;LOC_Os03g53910;LOC_Os04g52440;LOC_Os08g16260;LOC_Os03g21960;LOC_Os01g53420;LOC_Os03g15890;LOC_Os02g56860;LOC_Os04g04060;LOC_Os01g43270
GO:0050734	hydroxycinnamoyltransferase activity	Molecular Function	3	1	0.0619417	LOC_Os10g35950;LOC_Os09g37200;LOC_Os11g07960
GO:0004091	carboxylic ester hydrolase activity	Molecular Function	5	1	0.0623472	LOC_Os12g02500;LOC_Os09g28650;LOC_Os09g28640;LOC_Os07g41590;LOC_Os06g05550
GO:0065007	biological regulation	Biological Process	8	1	0.0624557	LOC_Os11g26880;LOC_Os10g35950;LOC_Os01g47050;LOC_Os05g48900;LOC_Os11g07960;LOC_Os11g07670;LOC_Os09g37200;LOC_Os04g51990
GO:0051087	chaperone binding	Molecular Function	2	1	0.0631525	LOC_Os02g15930;LOC_Os09g35630
GO:0042128	nitrate assimilation	Biological Process	2	1	0.0632073	LOC_Os02g50240;LOC_Os08g36480
GO:0006809	nitric oxide biosynthetic process	Biological Process	2	1	0.0632073	LOC_Os08g36480;LOC_Os06g23114
GO:0009059	macromolecule biosynthetic process	Biological Process	6	1	0.0636829	LOC_Os12g01700;LOC_Os11g07170;LOC_Os04g40440;LOC_Os11g06880;LOC_Os05g33900;LOC_Os02g56860
GO:0048438	floral whorl development	Biological Process	8	1	0.0637432	LOC_Os12g01700;LOC_Os09g27060;LOC_Os02g17710;LOC_Os03g04680;LOC_Os11g36000;LOC_Os06g01934;LOC_Os09g27320;LOC_Os06g28480
GO:0050048	L-leucine	Molecular Function	1	1	0.0641779	LOC_Os01g07500
GO:0051507	beta-sitosterol UDP-glucosyltransferase activity	Molecular Function	1	1	0.0641779	LOC_Os01g64750
GO:0034387	4-aminobutyrate	Molecular Function	1	1	0.0641779	LOC_Os04g52440
GO:0080099	L-methionine	Molecular Function	1	1	0.0641779	LOC_Os01g07500
GO:0080097	L-tryptophan	Molecular Function	1	1	0.0641779	LOC_Os01g07500
GO:0047312	L-phenylalanine	Molecular Function	1	1	0.0641779	LOC_Os01g07500
GO:0008466	glycogenin glucosyltransferase activity	Molecular Function	1	1	0.0641779	LOC_Os07g41360
GO:0004347	glucose-6-phosphate isomerase activity	Molecular Function	1	1	0.0641779	LOC_Os09g29070
GO:0009940	amino-terminal vacuolar sorting propeptide binding	Molecular Function	1	1	0.0641779	LOC_Os07g48229
GO:0044183	protein binding involved in protein folding	Molecular Function	1	1	0.0641779	LOC_Os03g59320
GO:0080100	L-glutamine	Molecular Function	1	1	0.0641779	LOC_Os01g07500
GO:0047412	N-(long-chain-acyl)ethanolamine deacylase activity	Molecular Function	1	1	0.0641779	LOC_Os12g07150
GO:0052597	diamine oxidase activity	Molecular Function	1	1	0.0641779	LOC_Os06g23114
GO:0080098	L-tyrosine	Molecular Function	1	1	0.0641779	LOC_Os01g07500
GO:0050347	trans-octaprenyltranstransferase activity	Molecular Function	1	1	0.0641779	LOC_Os05g50550
GO:0048366	leaf development	Biological Process	16	1	0.0643856	LOC_Os11g05740;LOC_Os08g42600;LOC_Os04g44850;LOC_Os03g08550;LOC_Os02g55890;LOC_Os02g14490;LOC_Os07g06570;LOC_Os10g42030;LOC_Os04g01740;LOC_Os08g42840;LOC_Os10g41490;LOC_Os02g41800;LOC_Os03g56270;LOC_Os07g04190;LOC_Os04g57630;LOC_Os07g41060
GO:0043481	anthocyanin accumulation in tissues in response to UV light	Biological Process	11	1	0.064992	LOC_Os10g20710;LOC_Os07g35880;LOC_Os06g22870;LOC_Os07g41310;LOC_Os05g37600;LOC_Os11g06820;LOC_Os06g05550;LOC_Os03g56270;LOC_Os02g35970;LOC_Os07g04190;LOC_Os01g51420
GO:0010054	trichoblast differentiation	Biological Process	8	1	0.065047	LOC_Os12g43340;LOC_Os03g55420;LOC_Os04g59150;LOC_Os05g12580;LOC_Os01g42200;LOC_Os01g22230;LOC_Os01g35330;LOC_Os12g28770
GO:0010223	secondary shoot formation	Biological Process	7	1	0.0660138	LOC_Os01g66490;LOC_Os08g02210;LOC_Os07g41060;LOC_Os07g04190;LOC_Os03g56270;LOC_Os02g12890;LOC_Os01g65550
GO:0044446	intracellular organelle part	Cellular Component	40	1	0.0670416	LOC_Os10g37660;LOC_Os03g15530;LOC_Os08g03310;LOC_Os10g38870;LOC_Os02g46620;LOC_Os07g38170;LOC_Os09g27220;LOC_Os03g20650;LOC_Os11g29710;LOC_Os01g64860;LOC_Os05g32230;LOC_Os07g44950;LOC_Os04g50204;LOC_Os12g38350;LOC_Os08g42690;LOC_Os01g20030;LOC_Os06g12740;LOC_Os07g09670;LOC_Os10g40360;LOC_Os02g20560;LOC_Os12g01700;LOC_Os03g14258;LOC_Os03g14370;LOC_Os04g04060;LOC_Os12g38810;LOC_Os05g10840;LOC_Os12g…
GO:0006865	amino acid transport	Biological Process	14	1	0.0673172	LOC_Os01g66740;LOC_Os04g12499;LOC_Os02g02450;LOC_Os09g25810;LOC_Os01g61940;LOC_Os07g03870;LOC_Os11g19240;LOC_Os04g44320;LOC_Os03g45450;LOC_Os07g18240;LOC_Os05g02890;LOC_Os10g40420;LOC_Os09g25060;LOC_Os04g45900
GO:0007126	meiotic nuclear division	Biological Process	5	1	0.0673982	LOC_Os05g25430;LOC_Os05g14590;LOC_Os09g28370;LOC_Os09g28210;LOC_Os08g28710
GO:0071368	cellular response to cytokinin stimulus	Biological Process	2	1	0.0683927	LOC_Os02g14490;LOC_Os05g34530
GO:0006097	glyoxylate cycle	Biological Process	2	1	0.0683927	LOC_Os03g03790;LOC_Os03g19240
GO:0019408	dolichol biosynthetic process	Biological Process	2	1	0.0683927	LOC_Os03g10080;LOC_Os03g14370
GO:0004722	protein serine/threonine phosphatase activity	Molecular Function	6	1	0.0684938	LOC_Os12g38770;LOC_Os01g19130;LOC_Os12g39120;LOC_Os12g44020;LOC_Os04g49490;LOC_Os03g55320
GO:0050896	response to stimulus	Biological Process	32	1	0.0689096	LOC_Os02g46620;LOC_Os07g04930;LOC_Os01g60110;LOC_Os11g19240;LOC_Os01g44090;LOC_Os07g46510;LOC_Os03g30830;LOC_Os11g35930;LOC_Os06g08830;LOC_Os02g20560;LOC_Os01g12640;LOC_Os07g34260;LOC_Os07g31840;LOC_Os08g29020;LOC_Os12g38810;LOC_Os05g20460;LOC_Os05g10840;LOC_Os12g26880;LOC_Os02g39140;LOC_Os06g02410;LOC_Os10g35950;LOC_Os03g63390;LOC_Os01g51400;LOC_Os05g35360;LOC_Os04g33900;LOC_Os04g42130;LOC_Os11g…
GO:0006955	immune response	Biological Process	4	1	0.0706129	LOC_Os04g40440;LOC_Os12g10870;LOC_Os10g32990;LOC_Os09g25060
GO:0051082	unfolded protein binding	Molecular Function	5	1	0.070901	LOC_Os05g48810;LOC_Os01g08860;LOC_Os06g44160;LOC_Os04g01740;LOC_Os03g02260
GO:0009686	gibberellin biosynthetic process	Biological Process	6	1	0.0721308	LOC_Os03g19240;LOC_Os02g36140;LOC_Os12g03110;LOC_Os02g36210;LOC_Os03g03790;LOC_Os07g29330
GO:0047701	beta-L-arabinosidase activity	Molecular Function	2	1	0.0723349	LOC_Os06g21570;LOC_Os04g39880
GO:0019484	beta-alanine catabolic process	Biological Process	1	1	0.0728346	LOC_Os04g52440
GO:0070291	N-acylethanolamine metabolic process	Biological Process	1	1	0.0728346	LOC_Os12g07150
GO:0009865	pollen tube adhesion	Biological Process	1	1	0.0728346	LOC_Os04g52440
GO:0016127	sterol catabolic process	Biological Process	1	1	0.0728346	LOC_Os02g56900
GO:1901709	(+)-larreatricin metabolic process	Biological Process	1	1	0.0728346	LOC_Os01g58100
GO:0080065	4-alpha-methyl-delta7-sterol oxidation	Biological Process	1	1	0.0728346	LOC_Os03g01820
GO:1902243	copal-8-ol diphosphate(3-) biosynthetic process	Biological Process	1	1	0.0728346	LOC_Os02g36210
GO:0045860	positive regulation of protein kinase activity	Biological Process	1	1	0.0728346	LOC_Os03g63940
GO:0097185	cellular response to azide	Biological Process	1	1	0.0728346	LOC_Os06g23114
GO:0010434	bract formation	Biological Process	1	1	0.0728346	LOC_Os12g04410
GO:1902247	geranylgeranyl diphosphate catabolic process	Biological Process	1	1	0.0728346	LOC_Os02g36210
GO:1901708	(+)-3'-hydroxylarreatricin biosynthetic process	Biological Process	1	1	0.0728346	LOC_Os01g58100
GO:0033356	UDP-L-arabinose metabolic process	Biological Process	1	1	0.0728346	LOC_Os07g41360
GO:0034434	sterol esterification	Biological Process	1	1	0.0728346	LOC_Os02g56900
GO:0080058	protein deglutathionylation	Biological Process	1	1	0.0728346	LOC_Os01g07376
GO:0050691	regulation of defense response to virus by host	Biological Process	1	1	0.0728346	LOC_Os09g25060
GO:0006617	SRP-dependent cotranslational protein targeting to membrane, signal sequence recognition	Biological Process	1	1	0.0728346	LOC_Os05g43390
GO:0010043	response to zinc ion	Biological Process	10	1	0.0731382	LOC_Os07g03870;LOC_Os07g41060;LOC_Os02g02450;LOC_Os03g13200;LOC_Os04g45900;LOC_Os03g04240;LOC_Os07g18240;LOC_Os01g65550;LOC_Os09g25070;LOC_Os04g44320
GO:0006520	cellular amino acid metabolic process	Biological Process	5	1	0.0734347	LOC_Os02g56860;LOC_Os01g40870;LOC_Os01g44090;LOC_Os03g14370;LOC_Os03g30830
GO:0048437	floral organ development	Biological Process	7	1	0.0736035	LOC_Os06g01934;LOC_Os11g36000;LOC_Os06g28480;LOC_Os01g66490;LOC_Os12g01700;LOC_Os02g17710;LOC_Os03g04680
GO:0043201	response to leucine	Biological Process	3	1	0.0736648	LOC_Os03g04570;LOC_Os07g01070;LOC_Os06g15370
GO:0080053	response to phenylalanine	Biological Process	3	1	0.0736648	LOC_Os03g04570;LOC_Os06g15370;LOC_Os07g01070
GO:0080052	response to histidine	Biological Process	3	1	0.0736648	LOC_Os07g01070;LOC_Os06g15370;LOC_Os03g04570
GO:0080086	stamen filament development	Biological Process	3	1	0.0736648	LOC_Os03g02610;LOC_Os11g45740;LOC_Os07g48870
GO:0009648	photoperiodism	Biological Process	2	1	0.0737125	LOC_Os11g05690;LOC_Os01g11160
GO:0071310	cellular response to organic substance	Biological Process	16	1	0.0744579	LOC_Os02g41710;LOC_Os10g39750;LOC_Os04g22120;LOC_Os07g30610;LOC_Os12g41180;LOC_Os04g33820;LOC_Os08g34580;LOC_Os05g02390;LOC_Os06g39875;LOC_Os07g04730;LOC_Os02g50340;LOC_Os09g25070;LOC_Os08g42690;LOC_Os09g36580;LOC_Os01g72510;LOC_Os09g23350
GO:0006970	response to osmotic stress	Biological Process	11	1	0.0747718	LOC_Os03g58420;LOC_Os07g40690;LOC_Os05g25430;LOC_Os12g44020;LOC_Os10g40360;LOC_Os12g23280;LOC_Os06g11610;LOC_Os02g52150;LOC_Os12g06270;LOC_Os10g26150;LOC_Os12g08720
GO:0005788	endoplasmic reticulum lumen	Cellular Component	5	1	0.0751569	LOC_Os01g42190;LOC_Os06g44160;LOC_Os08g43490;LOC_Os01g51060;LOC_Os05g48810
GO:0009269	response to desiccation	Biological Process	7	1	0.0751807	LOC_Os09g26880;LOC_Os06g14370;LOC_Os06g46799;LOC_Os01g62900;LOC_Os06g22870;LOC_Os05g38150;LOC_Os01g22230
GO:0009410	response to xenobiotic stimulus	Biological Process	5	1	0.0755103	LOC_Os03g20650;LOC_Os02g33560;LOC_Os06g39960;LOC_Os04g28570;LOC_Os01g70310
GO:0016602	CCAAT-binding factor complex	Cellular Component	2	1	0.0758802	LOC_Os03g48970;LOC_Os07g06470
GO:0016161	beta-amylase activity	Molecular Function	3	1	0.0761791	LOC_Os07g35880;LOC_Os03g56270;LOC_Os07g04190
GO:0009956	radial pattern formation	Biological Process	3	1	0.0770461	LOC_Os02g14490;LOC_Os06g44310;LOC_Os08g16050
GO:0080083	beta-gentiobiose beta-glucosidase activity	Molecular Function	2	1	0.0770777	LOC_Os04g39880;LOC_Os06g21570
GO:0004805	trehalose-phosphatase activity	Molecular Function	2	1	0.0770777	LOC_Os09g23350;LOC_Os08g34580
GO:0033907	beta-D-fucosidase activity	Molecular Function	2	1	0.0770777	LOC_Os06g21570;LOC_Os04g39880
GO:0005509	calcium ion binding	Molecular Function	16	1	0.0772783	LOC_Os04g29580;LOC_Os06g14370;LOC_Os01g26210;LOC_Os01g51420;LOC_Os07g36710;LOC_Os08g35210;LOC_Os12g04360;LOC_Os03g59770;LOC_Os02g02120;LOC_Os02g14980;LOC_Os04g51030;LOC_Os04g29960;LOC_Os06g40180;LOC_Os02g39950;LOC_Os03g58320;LOC_Os07g48229
GO:0046907	intracellular transport	Biological Process	6	1	0.0774933	LOC_Os03g05560;LOC_Os04g28420;LOC_Os10g19180;LOC_Os06g15370;LOC_Os05g25430;LOC_Os12g07150
GO:0016874	ligase activity	Molecular Function	5	1	0.0781846	LOC_Os11g06880;LOC_Os03g05560;LOC_Os02g54830;LOC_Os08g34550;LOC_Os03g28040
GO:0090358	positive regulation of tryptophan metabolic process	Biological Process	2	1	0.07916	LOC_Os07g34070;LOC_Os05g33900
GO:2000034	regulation of seed maturation	Biological Process	2	1	0.07916	LOC_Os07g04190;LOC_Os03g56270
GO:0007034	vacuolar transport	Biological Process	2	1	0.07916	LOC_Os01g61940;LOC_Os05g02890
GO:0090355	positive regulation of auxin metabolic process	Biological Process	2	1	0.07916	LOC_Os05g33900;LOC_Os07g34070
GO:0036239	taxoid 7beta-hydroxylase activity	Molecular Function	1	1	0.0795693	LOC_Os07g33440
GO:0009905	ent-copalyl diphosphate synthase activity	Molecular Function	1	1	0.0795693	LOC_Os02g36210
GO:0052642	lysophosphatidic acid phosphatase activity	Molecular Function	1	1	0.0795693	LOC_Os01g01190
GO:0033793	aureusidin synthase activity	Molecular Function	1	1	0.0795693	LOC_Os01g58100
GO:0000254	C-4 methylsterol oxidase activity	Molecular Function	1	1	0.0795693	LOC_Os03g01820
GO:0050463	nitrate reductase [NAD(P)H] activity	Molecular Function	1	1	0.0795693	LOC_Os08g36480
GO:0051498	syn-copalyl diphosphate synthase activity	Molecular Function	1	1	0.0795693	LOC_Os02g36210
GO:0035560	pheophoridase activity	Molecular Function	1	1	0.0795693	LOC_Os12g02500
GO:0031491	nucleosome binding	Molecular Function	1	1	0.0795693	LOC_Os04g33820
GO:0006569	tryptophan catabolic process	Biological Process	5	1	0.0797561	LOC_Os03g58320;LOC_Os12g32850;LOC_Os04g44850;LOC_Os12g38770;LOC_Os05g12580
GO:0032940	secretion by cell	Biological Process	3	1	0.0804944	LOC_Os01g45110;LOC_Os01g55940;LOC_Os05g31040
GO:0002252	immune effector process	Biological Process	3	1	0.0804944	LOC_Os01g66740;LOC_Os04g33990;LOC_Os03g45450
GO:0005640	nuclear outer membrane	Cellular Component	1	1	0.0806388	LOC_Os10g19200
GO:0005798	Golgi-associated vesicle	Cellular Component	1	1	0.0806388	LOC_Os08g41340
GO:0043661	peribacteroid membrane	Cellular Component	1	1	0.0806388	LOC_Os02g13870
GO:0004970	ionotropic glutamate receptor activity	Molecular Function	2	1	0.0819155	LOC_Os02g54640;LOC_Os09g25980
GO:0004338	glucan exo-1,3-beta-glucosidase activity	Molecular Function	2	1	0.0819155	LOC_Os04g39880;LOC_Os06g21570
GO:0005234	extracellular-glutamate-gated ion channel activity	Molecular Function	2	1	0.0819155	LOC_Os02g54640;LOC_Os09g25980
GO:0015035	protein disulfide oxidoreductase activity	Molecular Function	4	1	0.0831736	LOC_Os01g27140;LOC_Os09g38670;LOC_Os01g07376;LOC_Os04g44830
GO:0042214	terpene metabolic process	Biological Process	2	1	0.0847284	LOC_Os01g66740;LOC_Os12g12514
GO:0051453	regulation of intracellular pH	Biological Process	2	1	0.0847284	LOC_Os05g33900;LOC_Os07g34070
GO:0006721	terpenoid metabolic process	Biological Process	2	1	0.0847284	LOC_Os02g02930;LOC_Os05g43910
GO:0051603	proteolysis involved in cellular protein catabolic process	Biological Process	2	1	0.0847284	LOC_Os01g24710;LOC_Os03g58790
GO:0005802	trans-Golgi network	Cellular Component	15	1	0.0852395	LOC_Os08g41340;LOC_Os06g12280;LOC_Os01g52710;LOC_Os06g22870;LOC_Os10g06630;LOC_Os07g31840;LOC_Os02g51860;LOC_Os07g48229;LOC_Os07g29330;LOC_Os03g17230;LOC_Os09g27950;LOC_Os01g46350;LOC_Os11g03230;LOC_Os07g36630;LOC_Os07g09670
GO:0005528	FK506 binding	Molecular Function	2	1	0.0868439	LOC_Os01g38229;LOC_Os04g28420
GO:0016491	oxidoreductase activity	Molecular Function	18	1	0.0878367	LOC_Os04g57440;LOC_Os06g37080;LOC_Os07g46930;LOC_Os07g46940;LOC_Os03g59040;LOC_Os12g12514;LOC_Os06g19550;LOC_Os02g44720;LOC_Os07g46870;LOC_Os06g19530;LOC_Os02g32860;LOC_Os04g59150;LOC_Os01g42190;LOC_Os03g63330;LOC_Os07g40690;LOC_Os07g45000;LOC_Os04g10000;LOC_Os01g01650
GO:0010162	seed dormancy process	Biological Process	9	1	0.0880742	LOC_Os03g14370;LOC_Os01g70310;LOC_Os04g28280;LOC_Os12g03110;LOC_Os05g31280;LOC_Os02g35660;LOC_Os03g56270;LOC_Os06g14370;LOC_Os07g04190
GO:0031359	integral component of chloroplast outer membrane	Cellular Component	2	1	0.0882632	LOC_Os05g50990;LOC_Os08g42690
GO:0009742	brassinosteroid mediated signaling pathway	Biological Process	7	1	0.0885079	LOC_Os05g45240;LOC_Os01g66740;LOC_Os08g28710;LOC_Os05g34530;LOC_Os03g53400;LOC_Os02g51320;LOC_Os10g06630
GO:0009933	meristem structural organization	Biological Process	9	1	0.089528	LOC_Os02g17730;LOC_Os03g14370;LOC_Os01g70310;LOC_Os06g44310;LOC_Os07g06620;LOC_Os12g43660;LOC_Os07g41060;LOC_Os08g16050;LOC_Os06g14370
GO:0006020	inositol metabolic process	Biological Process	1	1	0.0902	LOC_Os04g52440
GO:0009645	response to low light intensity stimulus	Biological Process	1	1	0.0902	LOC_Os03g10080
GO:0006540	glutamate decarboxylation to succinate	Biological Process	1	1	0.0902	LOC_Os04g52440
GO:0070988	demethylation	Biological Process	1	1	0.0902	LOC_Os12g02500
GO:0009450	gamma-aminobutyric acid catabolic process	Biological Process	1	1	0.0902	LOC_Os04g52440
GO:0033473	indoleacetic acid conjugate metabolic process	Biological Process	1	1	0.0902	LOC_Os12g02500
GO:0035337	fatty-acyl-CoA metabolic process	Biological Process	1	1	0.0902	LOC_Os05g07090
GO:0006643	membrane lipid metabolic process	Biological Process	1	1	0.0902	LOC_Os06g40180
GO:0006525	arginine metabolic process	Biological Process	1	1	0.0902	LOC_Os04g52440
GO:0046459	short-chain fatty acid metabolic process	Biological Process	1	1	0.0902	LOC_Os05g07090
GO:0010581	regulation of starch biosynthetic process	Biological Process	1	1	0.0902	LOC_Os03g11550
GO:0080169	cellular response to boron-containing substance deprivation	Biological Process	1	1	0.0902	LOC_Os09g25070
GO:0033310	chlorophyll a catabolic process	Biological Process	1	1	0.0902	LOC_Os12g02500
GO:0002682	regulation of immune system process	Biological Process	1	1	0.0902	LOC_Os09g25070
GO:0019544	arginine catabolic process to glutamate	Biological Process	1	1	0.0902	LOC_Os03g21960
GO:0051446	positive regulation of meiotic cell cycle	Biological Process	1	1	0.0902	LOC_Os02g50630
GO:1901703	protein localization involved in auxin polar transport	Biological Process	1	1	0.0902	LOC_Os12g06270
GO:0080171	lytic vacuole organization	Biological Process	2	1	0.0904113	LOC_Os07g34070;LOC_Os05g33900
GO:0010255	glucose mediated signaling pathway	Biological Process	2	1	0.0904113	LOC_Os01g09460;LOC_Os03g20650
GO:0048646	anatomical structure formation involved in morphogenesis	Biological Process	5	1	0.0909145	LOC_Os04g42620;LOC_Os07g35510;LOC_Os04g40440;LOC_Os06g28480;LOC_Os07g33440
GO:0006857	oligopeptide transport	Biological Process	9	1	0.090996	LOC_Os04g45900;LOC_Os01g65370;LOC_Os01g36460;LOC_Os04g44320;LOC_Os08g05520;LOC_Os03g25550;LOC_Os02g02450;LOC_Os09g17630;LOC_Os06g15370
GO:0009416	response to light stimulus	Biological Process	14	1	0.0912336	LOC_Os01g08130;LOC_Os03g13200;LOC_Os05g08530;LOC_Os03g02610;LOC_Os01g55940;LOC_Os08g42690;LOC_Os08g36480;LOC_Os04g49700;LOC_Os06g44160;LOC_Os04g38410;LOC_Os01g36240;LOC_Os01g24780;LOC_Os02g56860;LOC_Os01g66490
GO:0071369	cellular response to ethylene stimulus	Biological Process	4	1	0.0917182	LOC_Os01g47400;LOC_Os07g03870;LOC_Os03g11734;LOC_Os07g18240
GO:1901360	organic cyclic compound metabolic process	Biological Process	13	1	0.092252	LOC_Os09g30414;LOC_Os02g20560;LOC_Os02g17710;LOC_Os03g24560;LOC_Os06g19550;LOC_Os06g15370;LOC_Os11g06880;LOC_Os12g26880;LOC_Os05g05170;LOC_Os05g45110;LOC_Os11g07170;LOC_Os07g46480;LOC_Os08g07730
GO:0009887	organ morphogenesis	Biological Process	9	1	0.092478	LOC_Os08g42690;LOC_Os06g04080;LOC_Os02g14490;LOC_Os02g17710;LOC_Os01g66740;LOC_Os08g14940;LOC_Os07g35510;LOC_Os06g28480;LOC_Os01g09930
GO:0005773	vacuole	Cellular Component	38	1	0.0934947	LOC_Os03g58320;LOC_Os03g05560;LOC_Os07g04730;LOC_Os09g36580;LOC_Os04g15690;LOC_Os05g31040;LOC_Os01g04640;LOC_Os01g44090;LOC_Os12g44020;LOC_Os07g35730;LOC_Os11g03780;LOC_Os04g14690;LOC_Os07g43560;LOC_Os01g38229;LOC_Os01g22230;LOC_Os06g34120;LOC_Os07g22930;LOC_Os01g46350;LOC_Os06g14370;LOC_Os06g04200;LOC_Os06g46340;LOC_Os10g25130;LOC_Os04g59150;LOC_Os01g09460;LOC_Os01g11700;LOC_Os05g35360;LOC_Os02g…
GO:0009759	indole glucosinolate biosynthetic process	Biological Process	4	1	0.0945462	LOC_Os01g65370;LOC_Os01g36460;LOC_Os03g25550;LOC_Os08g05520
GO:0010297	heteropolysaccharide binding	Molecular Function	1	1	0.0947079	LOC_Os07g46790
GO:0036203	taxoid 14-beta-hydroxylase activity	Molecular Function	1	1	0.0947079	LOC_Os07g33440
GO:0046923	ER retention sequence binding	Molecular Function	1	1	0.0947079	LOC_Os04g30800
GO:0030544	Hsp70 protein binding	Molecular Function	1	1	0.0947079	LOC_Os03g60780
GO:0004029	aldehyde dehydrogenase (NAD) activity	Molecular Function	1	1	0.0947079	LOC_Os09g26880
GO:0016872	intramolecular lyase activity	Molecular Function	1	1	0.0947079	LOC_Os06g10210
GO:0008725	DNA-3-methyladenine glycosylase activity	Molecular Function	1	1	0.0947079	LOC_Os08g38170
GO:0009607	response to biotic stimulus	Biological Process	3	1	0.0949327	LOC_Os11g07670;LOC_Os02g35490;LOC_Os04g04060
GO:0019199	transmembrane receptor protein kinase activity	Molecular Function	4	1	0.0953172	LOC_Os11g07170;LOC_Os07g35730;LOC_Os07g34980;LOC_Os08g14940
GO:0005768	endosome	Cellular Component	15	1	0.0956546	LOC_Os02g51860;LOC_Os06g22870;LOC_Os10g06630;LOC_Os01g52710;LOC_Os06g12280;LOC_Os08g41340;LOC_Os07g31840;LOC_Os11g03230;LOC_Os01g46350;LOC_Os07g09670;LOC_Os07g36630;LOC_Os07g06570;LOC_Os09g27950;LOC_Os03g17230;LOC_Os11g06820
GO:0080167	response to karrikin	Biological Process	14	1	0.0956781	LOC_Os05g37600;LOC_Os05g31280;LOC_Os10g39140;LOC_Os06g15370;LOC_Os11g01340;LOC_Os01g04640;LOC_Os01g44069;LOC_Os06g39960;LOC_Os06g22870;LOC_Os03g63700;LOC_Os10g41490;LOC_Os01g61610;LOC_Os01g41550;LOC_Os11g05740
GO:0030170	pyridoxal phosphate binding	Molecular Function	5	1	0.0959739	LOC_Os01g07500;LOC_Os03g21960;LOC_Os10g25130;LOC_Os08g36320;LOC_Os04g52440
GO:0009690	cytokinin metabolic process	Biological Process	2	1	0.0962025	LOC_Os05g31040;LOC_Os07g13634
GO:0070370	cellular heat acclimation	Biological Process	2	1	0.0962025	LOC_Os04g28420;LOC_Os01g38229
GO:0010286	heat acclimation	Biological Process	8	1	0.0962351	LOC_Os04g01740;LOC_Os01g42190;LOC_Os02g15930;LOC_Os01g66490;LOC_Os05g31280;LOC_Os03g16020;LOC_Os01g08860;LOC_Os01g04640
GO:0016671	oxidoreductase activity, acting on a sulfur group of donors, disulfide as acceptor	Molecular Function	2	1	0.0969555	LOC_Os04g44830;LOC_Os01g07376
GO:0051753	mannan synthase activity	Molecular Function	2	1	0.0969555	LOC_Os06g12460;LOC_Os07g36630
GO:0000271	polysaccharide biosynthetic process	Biological Process	9	1	0.0970086	LOC_Os07g41310;LOC_Os06g22870;LOC_Os07g35880;LOC_Os10g20710;LOC_Os02g35970;LOC_Os01g51420;LOC_Os06g05550;LOC_Os05g37600;LOC_Os11g06820
GO:0016099	monoterpenoid biosynthetic process	Biological Process	3	1	0.0986971	LOC_Os08g34580;LOC_Os09g23350;LOC_Os08g39730
GO:0044432	endoplasmic reticulum part	Cellular Component	1	1	0.0997629	LOC_Os04g28420
GO:0031902	late endosome membrane	Cellular Component	1	1	0.0997629	LOC_Os07g48229
GO:0030665	clathrin-coated vesicle membrane	Cellular Component	1	1	0.0997629	LOC_Os07g48229
GO:0000178	exosome (RNase complex)	Cellular Component	1	1	0.0997629	LOC_Os01g47256
GO:0010369	chromocenter	Cellular Component	1	1	0.0997629	LOC_Os04g40940
GO:0009555	pollen development	Biological Process	17	1	0.100547	LOC_Os05g38150;LOC_Os02g17730;LOC_Os08g16260;LOC_Os07g41360;LOC_Os01g65550;LOC_Os07g18240;LOC_Os07g03870;LOC_Os09g28210;LOC_Os01g52710;LOC_Os08g42840;LOC_Os02g57560;LOC_Os03g05280;LOC_Os03g48970;LOC_Os01g62900;LOC_Os04g57630;LOC_Os03g37840;LOC_Os03g21260
GO:0043190	ATP-binding cassette (ABC) transporter complex	Cellular Component	2	1	0.101193	LOC_Os01g61940;LOC_Os05g02890
GO:0030139	endocytic vesicle	Cellular Component	2	1	0.101193	LOC_Os03g14370;LOC_Os08g28710
GO:0071365	cellular response to auxin stimulus	Biological Process	2	1	0.102096	LOC_Os03g53910;LOC_Os05g34530
GO:0035235	ionotropic glutamate receptor signaling pathway	Biological Process	2	1	0.102096	LOC_Os09g25980;LOC_Os02g54640
GO:0010112	regulation of systemic acquired resistance	Biological Process	2	1	0.102096	LOC_Os01g51060;LOC_Os01g55940
GO:0008047	enzyme activator activity	Molecular Function	2	1	0.10213	LOC_Os01g07376;LOC_Os04g44830
GO:0032440	2-alkenal reductase [NAD(P)] activity	Molecular Function	2	1	0.10213	LOC_Os12g12514;LOC_Os01g66740
GO:0009800	cinnamic acid biosynthetic process	Biological Process	5	1	0.102833	LOC_Os03g25550;LOC_Os01g36460;LOC_Os11g45740;LOC_Os07g48870;LOC_Os08g05520
GO:0009612	response to mechanical stimulus	Biological Process	5	1	0.102833	LOC_Os03g20650;LOC_Os04g01740;LOC_Os08g16050;LOC_Os05g12580;LOC_Os06g44310
GO:0009062	fatty acid catabolic process	Biological Process	6	1	0.103236	LOC_Os02g35660;LOC_Os11g05740;LOC_Os01g65550;LOC_Os07g13634;LOC_Os06g44310;LOC_Os04g28280
GO:0048367	shoot system development	Biological Process	14	1	0.104963	LOC_Os12g10870;LOC_Os12g02500;LOC_Os03g58790;LOC_Os07g04730;LOC_Os09g07350;LOC_Os01g08130;LOC_Os04g52440;LOC_Os04g28420;LOC_Os07g07230;LOC_Os02g51860;LOC_Os07g29330;LOC_Os06g38970;LOC_Os01g68720;LOC_Os12g43510
GO:2000762	regulation of phenylpropanoid metabolic process	Biological Process	4	1	0.106261	LOC_Os01g36460;LOC_Os01g65370;LOC_Os08g05520;LOC_Os03g25550
GO:0071396	cellular response to lipid	Biological Process	3	1	0.106403	LOC_Os08g42840;LOC_Os02g17730;LOC_Os04g57630
GO:0010468	regulation of gene expression	Biological Process	11	1	0.106596	LOC_Os05g14590;LOC_Os01g72510;LOC_Os06g12740;LOC_Os10g39090;LOC_Os02g17710;LOC_Os03g30830;LOC_Os12g43660;LOC_Os08g42840;LOC_Os07g48390;LOC_Os10g32990;LOC_Os01g68720
GO:0010254	nectary development	Biological Process	1	1	0.107241	LOC_Os12g04410
GO:0016137	glycoside metabolic process	Biological Process	1	1	0.107241	LOC_Os07g30610
GO:0010602	regulation of 1-aminocyclopropane-1-carboxylate metabolic process	Biological Process	1	1	0.107241	LOC_Os08g06280
GO:0071277	cellular response to calcium ion	Biological Process	1	1	0.107241	LOC_Os04g01740
GO:0043255	regulation of carbohydrate biosynthetic process	Biological Process	1	1	0.107241	LOC_Os10g40420
GO:0010248	establishment or maintenance of transmembrane electrochemical gradient	Biological Process	1	1	0.107241	LOC_Os02g55890
GO:0002240	response to molecule of oomycetes origin	Biological Process	1	1	0.107241	LOC_Os08g06280
GO:0061416	regulation of transcription from RNA polymerase II promoter in response to salt stress	Biological Process	1	1	0.107241	LOC_Os01g19130
GO:1900000	regulation of anthocyanin catabolic process	Biological Process	1	1	0.107241	LOC_Os07g13634
GO:0005996	monosaccharide metabolic process	Biological Process	1	1	0.107241	LOC_Os03g05280
GO:0006505	GPI anchor metabolic process	Biological Process	1	1	0.107241	LOC_Os03g08700
GO:0048448	stamen morphogenesis	Biological Process	1	1	0.107241	LOC_Os01g27140
GO:0071398	cellular response to fatty acid	Biological Process	1	1	0.107241	LOC_Os02g17940
GO:0019481	L-alanine catabolic process, by transamination	Biological Process	1	1	0.107241	LOC_Os10g25130
GO:0071669	plant-type cell wall organization or biogenesis	Biological Process	5	1	0.107807	LOC_Os09g23350;LOC_Os05g48900;LOC_Os07g36630;LOC_Os08g34580;LOC_Os03g40670
GO:0006109	regulation of carbohydrate metabolic process	Biological Process	2	1	0.108086	LOC_Os04g44830;LOC_Os06g22870
GO:0009786	regulation of asymmetric cell division	Biological Process	2	1	0.108086	LOC_Os03g14370;LOC_Os08g28710
GO:0050660	flavin adenine dinucleotide binding	Molecular Function	7	1	0.10953	LOC_Os05g31040;LOC_Os03g61920;LOC_Os04g14690;LOC_Os01g50090;LOC_Os08g36480;LOC_Os05g45240;LOC_Os05g07090
GO:0004619	phosphoglycerate mutase activity	Molecular Function	1	1	0.109598	LOC_Os03g21260
GO:0004067	asparaginase activity	Molecular Function	1	1	0.109598	LOC_Os03g40070
GO:0004356	glutamate-ammonia ligase activity	Molecular Function	1	1	0.109598	LOC_Os02g50240
GO:0043864	indoleacetamide hydrolase activity	Molecular Function	1	1	0.109598	LOC_Os12g07150
GO:0008802	betaine-aldehyde dehydrogenase activity	Molecular Function	1	1	0.109598	LOC_Os01g40870
GO:0004097	catechol oxidase activity	Molecular Function	1	1	0.109598	LOC_Os01g58100
GO:0003840	gamma-glutamyltransferase activity	Molecular Function	1	1	0.109598	LOC_Os10g25130
GO:0047634	agmatine N4-coumaroyltransferase activity	Molecular Function	1	1	0.109598	LOC_Os09g37200
GO:0004072	aspartate kinase activity	Molecular Function	1	1	0.109598	LOC_Os03g63330
GO:0004834	tryptophan synthase activity	Molecular Function	1	1	0.109598	LOC_Os03g58320
GO:0050664	oxidoreductase activity, acting on NAD(P)H, oxygen as acceptor	Molecular Function	1	1	0.109598	LOC_Os08g35210
GO:0019252	starch biosynthetic process	Biological Process	9	1	0.109706	LOC_Os09g29070;LOC_Os06g39712;LOC_Os03g04240;LOC_Os04g44830;LOC_Os07g22930;LOC_Os07g04190;LOC_Os07g46790;LOC_Os03g56270;LOC_Os06g04200
GO:0007154	cell communication	Biological Process	7	1	0.11083	LOC_Os07g06570;LOC_Os09g25980;LOC_Os02g54640;LOC_Os01g64860;LOC_Os01g07376;LOC_Os06g04080;LOC_Os01g74550
GO:0009867	jasmonic acid mediated signaling pathway	Biological Process	20	1	0.111026	LOC_Os03g45450;LOC_Os08g05520;LOC_Os04g44850;LOC_Os01g42410;LOC_Os02g51930;LOC_Os07g18240;LOC_Os04g08280;LOC_Os01g36460;LOC_Os01g02790;LOC_Os07g03870;LOC_Os07g48870;LOC_Os01g66490;LOC_Os03g58320;LOC_Os01g65370;LOC_Os01g02560;LOC_Os03g58420;LOC_Os01g55940;LOC_Os10g40360;LOC_Os01g02780;LOC_Os11g45740
GO:0030145	manganese ion binding	Molecular Function	3	1	0.111906	LOC_Os03g58980;LOC_Os03g21260;LOC_Os12g44020
GO:0009958	positive gravitropism	Biological Process	6	1	0.111955	LOC_Os01g07500;LOC_Os05g48810;LOC_Os08g43490;LOC_Os01g42190;LOC_Os05g50550;LOC_Os11g06820
GO:0006694	steroid biosynthetic process	Biological Process	4	1	0.112354	LOC_Os07g33440;LOC_Os12g01700;LOC_Os05g35360;LOC_Os02g56860
GO:0034639	L-amino acid efflux transmembrane transporter activity	Molecular Function	2	1	0.112699	LOC_Os05g33900;LOC_Os07g34070
GO:0043412	macromolecule modification	Biological Process	7	1	0.112813	LOC_Os04g40440;LOC_Os07g40690;LOC_Os12g12120;LOC_Os03g28040;LOC_Os12g10870;LOC_Os11g36000;LOC_Os09g02250
GO:0007263	nitric oxide mediated signal transduction	Biological Process	2	1	0.114167	LOC_Os02g41710;LOC_Os03g58420
GO:0090332	stomatal closure	Biological Process	2	1	0.114167	LOC_Os04g01740;LOC_Os01g43460
GO:0016758	transferase activity, transferring hexosyl groups	Molecular Function	11	1	0.114233	LOC_Os07g30610;LOC_Os07g13634;LOC_Os06g08830;LOC_Os03g02610;LOC_Os11g03160;LOC_Os07g32630;LOC_Os01g53420;LOC_Os10g02690;LOC_Os12g02910;LOC_Os04g44240;LOC_Os05g45110
GO:0015334	high-affinity oligopeptide transporter activity	Molecular Function	3	1	0.115425	LOC_Os07g01070;LOC_Os03g04570;LOC_Os06g15370
GO:0009682	induced systemic resistance	Biological Process	5	1	0.115484	LOC_Os08g05520;LOC_Os01g36460;LOC_Os01g65370;LOC_Os09g36580;LOC_Os03g25550
GO:0048440	carpel development	Biological Process	5	1	0.1181	LOC_Os09g23350;LOC_Os07g06620;LOC_Os08g34580;LOC_Os11g48000;LOC_Os10g40740
GO:0010016	shoot system morphogenesis	Biological Process	7	1	0.118876	LOC_Os06g28480;LOC_Os08g14940;LOC_Os08g42690;LOC_Os12g43660;LOC_Os01g66740;LOC_Os04g42620;LOC_Os02g17710
GO:0010073	meristem maintenance	Biological Process	7	1	0.118876	LOC_Os08g16050;LOC_Os06g44310;LOC_Os02g17730;LOC_Os06g28480;LOC_Os01g66740;LOC_Os04g40440;LOC_Os12g01700
GO:0042221	response to chemical	Biological Process	10	1	0.119387	LOC_Os09g26880;LOC_Os12g29160;LOC_Os05g07090;LOC_Os03g31679;LOC_Os01g20030;LOC_Os05g32230;LOC_Os02g12890;LOC_Os04g04060;LOC_Os08g15149;LOC_Os12g38170
GO:0006633	fatty acid biosynthetic process	Biological Process	6	1	0.121035	LOC_Os12g43363;LOC_Os03g01820;LOC_Os01g47080;LOC_Os08g16260;LOC_Os11g06880;LOC_Os02g56860
GO:0010193	response to ozone	Biological Process	6	1	0.121035	LOC_Os09g17630;LOC_Os05g25770;LOC_Os01g42410;LOC_Os01g43460;LOC_Os11g06880;LOC_Os03g20550
GO:0016328	lateral plasma membrane	Cellular Component	2	1	0.121472	LOC_Os02g51110;LOC_Os02g13870
GO:0001708	cell fate specification	Biological Process	4	1	0.121775	LOC_Os08g42600;LOC_Os07g48870;LOC_Os11g45740;LOC_Os04g57630
GO:0004871	signal transducer activity	Molecular Function	4	1	0.121908	LOC_Os02g44940;LOC_Os02g35970;LOC_Os03g58110;LOC_Os11g26880
GO:0050897	cobalt ion binding	Molecular Function	4	1	0.121908	LOC_Os02g02400;LOC_Os04g52440;LOC_Os01g11160;LOC_Os06g39712
GO:0046165	alcohol biosynthetic process	Biological Process	3	1	0.122482	LOC_Os02g56860;LOC_Os05g35360;LOC_Os12g01700
GO:0042937	tripeptide transporter activity	Molecular Function	3	1	0.122585	LOC_Os03g04570;LOC_Os07g01070;LOC_Os06g15370
GO:0009816	defense response to bacterium, incompatible interaction	Biological Process	7	1	0.123009	LOC_Os03g20550;LOC_Os08g42690;LOC_Os06g40180;LOC_Os04g01740;LOC_Os03g08550;LOC_Os05g25540;LOC_Os01g55940
GO:0070402	NADPH binding	Molecular Function	2	1	0.123534	LOC_Os01g66740;LOC_Os12g12514
GO:0015250	water channel activity	Molecular Function	2	1	0.123534	LOC_Os02g13870;LOC_Os02g51110
GO:0007163	establishment or maintenance of cell polarity	Biological Process	1	1	0.123963	LOC_Os11g38010
GO:0006222	UMP biosynthetic process	Biological Process	1	1	0.123963	LOC_Os02g50350
GO:0010201	response to continuous far red light stimulus by the high-irradiance response system	Biological Process	1	1	0.123963	LOC_Os06g01934
GO:0006542	glutamine biosynthetic process	Biological Process	1	1	0.123963	LOC_Os02g50240
GO:2000121	regulation of removal of superoxide radicals	Biological Process	1	1	0.123963	LOC_Os08g06280
GO:0010159	specification of organ position	Biological Process	1	1	0.123963	LOC_Os07g06620
GO:1900384	regulation of flavonol biosynthetic process	Biological Process	1	1	0.123963	LOC_Os03g04240
GO:0019725	cellular homeostasis	Biological Process	1	1	0.123963	LOC_Os11g05690
GO:2000652	regulation of secondary cell wall biogenesis	Biological Process	1	1	0.123963	LOC_Os08g05520
GO:0050688	regulation of defense response to virus	Biological Process	1	1	0.123963	LOC_Os01g19130
GO:0009061	anaerobic respiration	Biological Process	1	1	0.123963	LOC_Os11g05170
GO:0006081	cellular aldehyde metabolic process	Biological Process	1	1	0.123963	LOC_Os09g26880
GO:0042814	monopolar cell growth	Biological Process	1	1	0.123963	LOC_Os12g06270
GO:0009067	aspartate family amino acid biosynthetic process	Biological Process	1	1	0.123963	LOC_Os03g63330
GO:0006516	glycoprotein catabolic process	Biological Process	1	1	0.123963	LOC_Os03g40070
GO:0045134	uridine-diphosphatase activity	Molecular Function	1	1	0.124244	LOC_Os11g03230
GO:0045431	flavonol synthase activity	Molecular Function	1	1	0.124244	LOC_Os10g39140
GO:1990137	plant seed peroxidase activity	Molecular Function	1	1	0.124244	LOC_Os06g14370
GO:0051213	dioxygenase activity	Molecular Function	1	1	0.124244	LOC_Os08g15149
GO:0030295	protein kinase activator activity	Molecular Function	1	1	0.124244	LOC_Os03g63940
GO:0047807	cytokinin 7-beta-glucosyltransferase activity	Molecular Function	1	1	0.124244	LOC_Os07g13634
GO:0004382	guanosine-diphosphatase activity	Molecular Function	1	1	0.124244	LOC_Os11g03230
GO:0035250	UDP-galactosyltransferase activity	Molecular Function	1	1	0.124244	LOC_Os07g09670
GO:0071614	linoleic acid epoxygenase activity	Molecular Function	1	1	0.124244	LOC_Os06g14370
GO:0090450	inosine-diphosphatase activity	Molecular Function	1	1	0.124244	LOC_Os11g03230
GO:0010178	IAA-amino acid conjugate hydrolase activity	Molecular Function	1	1	0.124244	LOC_Os01g51060
GO:0042389	omega-3 fatty acid desaturase activity	Molecular Function	1	1	0.124244	LOC_Os11g01340
GO:0080062	cytokinin 9-beta-glucosyltransferase activity	Molecular Function	1	1	0.124244	LOC_Os07g13634
GO:0048193	Golgi vesicle transport	Biological Process	10	1	0.124251	LOC_Os03g53400;LOC_Os12g06270;LOC_Os09g33820;LOC_Os01g42190;LOC_Os08g43490;LOC_Os05g48810;LOC_Os04g30800;LOC_Os08g42690;LOC_Os09g27950;LOC_Os06g33170
GO:0042936	dipeptide transporter activity	Molecular Function	3	1	0.126225	LOC_Os06g15370;LOC_Os07g01070;LOC_Os03g04570
GO:0010497	plasmodesmata-mediated intercellular transport	Biological Process	2	1	0.126578	LOC_Os03g58980;LOC_Os01g07376
GO:0009862	systemic acquired resistance, salicylic acid mediated signaling pathway	Biological Process	18	1	0.126742	LOC_Os01g42410;LOC_Os08g05520;LOC_Os07g18240;LOC_Os04g08280;LOC_Os01g36460;LOC_Os11g02540;LOC_Os01g02790;LOC_Os07g03870;LOC_Os05g25770;LOC_Os01g66490;LOC_Os03g58320;LOC_Os03g20550;LOC_Os01g65370;LOC_Os10g25130;LOC_Os01g02560;LOC_Os08g06280;LOC_Os01g55940;LOC_Os01g02780
GO:0046688	response to copper ion	Biological Process	3	1	0.130835	LOC_Os03g16020;LOC_Os11g42220;LOC_Os01g08860
GO:0080022	primary root development	Biological Process	3	1	0.130835	LOC_Os01g74020;LOC_Os10g41490;LOC_Os01g07500
GO:0048519	negative regulation of biological process	Biological Process	12	1	0.131065	LOC_Os02g17730;LOC_Os08g14940;LOC_Os07g04730;LOC_Os03g58790;LOC_Os09g25060;LOC_Os08g42690;LOC_Os09g36580;LOC_Os09g27320;LOC_Os11g05690;LOC_Os03g02240;LOC_Os06g12740;LOC_Os07g06570
GO:0048509	regulation of meristem development	Biological Process	4	1	0.13152	LOC_Os06g28480;LOC_Os02g17730;LOC_Os04g40440;LOC_Os12g03110
GO:0044271	cellular nitrogen compound biosynthetic process	Biological Process	4	1	0.13152	LOC_Os03g21960;LOC_Os04g52440;LOC_Os02g56860;LOC_Os03g53910
GO:0010025	wax biosynthetic process	Biological Process	4	1	0.13152	LOC_Os04g28570;LOC_Os02g56860;LOC_Os08g16260;LOC_Os03g04680
GO:0006396	RNA processing	Biological Process	20	1	0.131911	LOC_Os09g34320;LOC_Os02g33780;LOC_Os01g72510;LOC_Os07g40690;LOC_Os12g38350;LOC_Os10g34700;LOC_Os09g27160;LOC_Os12g38320;LOC_Os03g23960;LOC_Os10g39090;LOC_Os06g43770;LOC_Os03g58470;LOC_Os09g28210;LOC_Os02g14760;LOC_Os11g05690;LOC_Os06g40500;LOC_Os06g02630;LOC_Os01g08670;LOC_Os04g28570;LOC_Os03g11950
GO:0016043	cellular component organization	Biological Process	53	1	0.131967	LOC_Os07g36210;LOC_Os05g47680;LOC_Os09g38670;LOC_Os02g35490;LOC_Os01g24710;LOC_Os07g23660;LOC_Os03g59770;LOC_Os01g42200;LOC_Os12g10870;LOC_Os01g57420;LOC_Os09g29690;LOC_Os02g57560;LOC_Os05g48890;LOC_Os05g48900;LOC_Os02g33550;LOC_Os03g05560;LOC_Os02g46620;LOC_Os06g23114;LOC_Os11g07960;LOC_Os02g17940;LOC_Os11g26880;LOC_Os05g38500;LOC_Os03g08970;LOC_Os04g33990;LOC_Os12g39130;LOC_Os12g07150;LOC_Os03g…
GO:0000041	transition metal ion transport	Biological Process	8	1	0.132582	LOC_Os11g42220;LOC_Os02g43290;LOC_Os01g36240;LOC_Os04g47250;LOC_Os01g70310;LOC_Os10g39750;LOC_Os04g59150;LOC_Os07g43560
GO:0052544	defense response by callose deposition in cell wall	Biological Process	6	1	0.13288	LOC_Os02g50340;LOC_Os01g42410;LOC_Os08g05520;LOC_Os01g36460;LOC_Os01g65370;LOC_Os03g58320
GO:0045730	respiratory burst	Biological Process	2	1	0.132899	LOC_Os01g22230;LOC_Os06g46799
GO:0048608	reproductive structure development	Biological Process	16	1	0.133461	LOC_Os02g56860;LOC_Os03g30830;LOC_Os12g10870;LOC_Os04g29960;LOC_Os08g42690;LOC_Os04g51030;LOC_Os01g13280;LOC_Os02g02120;LOC_Os08g16260;LOC_Os07g29330;LOC_Os01g68720;LOC_Os12g43510;LOC_Os01g08130;LOC_Os05g02390;LOC_Os12g29160;LOC_Os04g29580
GO:0008757	S-adenosylmethionine-dependent methyltransferase activity	Molecular Function	3	1	0.133618	LOC_Os11g15040;LOC_Os02g48770;LOC_Os12g09770
GO:0031090	organelle membrane	Cellular Component	3	1	0.133809	LOC_Os04g28420;LOC_Os12g32850;LOC_Os03g53910
GO:0071281	cellular response to iron ion	Biological Process	4	1	0.134839	LOC_Os03g11734;LOC_Os01g47400;LOC_Os07g29330;LOC_Os09g26980
GO:0009058	biosynthetic process	Biological Process	6	1	0.135313	LOC_Os11g35930;LOC_Os04g29960;LOC_Os10g25130;LOC_Os04g51030;LOC_Os07g34260;LOC_Os02g06090
GO:0005884	actin filament	Cellular Component	2	1	0.135492	LOC_Os08g17820;LOC_Os12g43340
GO:0000776	kinetochore	Cellular Component	1	1	0.136828	LOC_Os04g40940
GO:0034081	polyketide synthase complex	Cellular Component	1	1	0.136828	LOC_Os07g34260
GO:0009516	leucoplast	Cellular Component	1	1	0.136828	LOC_Os01g40870
GO:0010118	stomatal movement	Biological Process	5	1	0.137172	LOC_Os06g14370;LOC_Os01g51420;LOC_Os12g41090;LOC_Os03g21260;LOC_Os03g03510
GO:0009749	response to glucose	Biological Process	6	1	0.137766	LOC_Os03g17230;LOC_Os05g31280;LOC_Os03g03510;LOC_Os07g41360;LOC_Os01g42410;LOC_Os02g50240
GO:0048040	UDP-glucuronate decarboxylase activity	Molecular Function	1	1	0.138649	LOC_Os03g17230
GO:0016717	oxidoreductase activity, acting on paired donors, with oxidation of a pair of donors resulting in the reduction of molecular oxygen to two molecules of water	Molecular Function	1	1	0.138649	LOC_Os11g01340
GO:0004930	G-protein coupled receptor activity	Molecular Function	1	1	0.138649	LOC_Os09g25980
GO:0008083	growth factor activity	Molecular Function	1	1	0.138649	LOC_Os09g37060
GO:0004351	glutamate decarboxylase activity	Molecular Function	1	1	0.138649	LOC_Os08g36320
GO:0008312	7S RNA binding	Molecular Function	1	1	0.138649	LOC_Os05g43390
GO:0009815	1-aminocyclopropane-1-carboxylate oxidase activity	Molecular Function	1	1	0.138649	LOC_Os02g17940
GO:0051019	mitogen-activated protein kinase binding	Molecular Function	1	1	0.138649	LOC_Os02g33560
GO:0003997	acyl-CoA oxidase activity	Molecular Function	1	1	0.138649	LOC_Os05g07090
GO:0008460	dTDP-glucose 4,6-dehydratase activity	Molecular Function	1	1	0.138649	LOC_Os03g17230
GO:0016682	oxidoreductase activity, acting on diphenols and related substances as donors, oxygen as acceptor	Molecular Function	1	1	0.138649	LOC_Os06g37080
GO:0052635	C-20 gibberellin 2-beta-dioxygenase activity	Molecular Function	1	1	0.138649	LOC_Os05g43880
GO:0004040	amidase activity	Molecular Function	1	1	0.138649	LOC_Os12g07150
GO:0047958	glycine	Molecular Function	1	1	0.138649	LOC_Os10g25130
GO:0047372	acylglycerol lipase activity	Molecular Function	1	1	0.138649	LOC_Os01g46250
GO:0016847	1-aminocyclopropane-1-carboxylate synthase activity	Molecular Function	1	1	0.138649	LOC_Os10g25130
GO:0046592	polyamine oxidase activity	Molecular Function	1	1	0.138649	LOC_Os04g57550
GO:0032973	amino acid export	Biological Process	2	1	0.13929	LOC_Os05g33900;LOC_Os07g34070
GO:0010067	procambium histogenesis	Biological Process	2	1	0.13929	LOC_Os03g56270;LOC_Os07g04190
GO:0031981	nuclear lumen	Cellular Component	16	1	0.139376	LOC_Os09g34320;LOC_Os09g27160;LOC_Os10g34700;LOC_Os06g46340;LOC_Os03g58320;LOC_Os03g58790;LOC_Os06g02410;LOC_Os05g02820;LOC_Os06g43770;LOC_Os06g19530;LOC_Os03g28040;LOC_Os03g63700;LOC_Os03g11950;LOC_Os01g12640;LOC_Os01g08670;LOC_Os06g02630
GO:0008299	isoprenoid biosynthetic process	Biological Process	3	1	0.13938	LOC_Os05g50550;LOC_Os03g59040;LOC_Os02g56860
GO:0009250	glucan biosynthetic process	Biological Process	1	1	0.140372	LOC_Os07g22930
GO:0006123	mitochondrial electron transport, cytochrome c to oxygen	Biological Process	1	1	0.140372	LOC_Os07g42910
GO:0009268	response to pH	Biological Process	1	1	0.140372	LOC_Os12g41090
GO:0019305	dTDP-rhamnose biosynthetic process	Biological Process	1	1	0.140372	LOC_Os03g17230
GO:0010618	aerenchyma formation	Biological Process	1	1	0.140372	LOC_Os08g06280
GO:0000289	nuclear-transcribed mRNA poly(A) tail shortening	Biological Process	1	1	0.140372	LOC_Os06g38980
GO:0016540	protein autoprocessing	Biological Process	1	1	0.140372	LOC_Os05g41670
GO:0015819	lysine transport	Biological Process	1	1	0.140372	LOC_Os01g11160
GO:0051640	organelle localization	Biological Process	1	1	0.140372	LOC_Os12g04360
GO:0007094	mitotic spindle assembly checkpoint	Biological Process	1	1	0.140372	LOC_Os04g40940
GO:0010184	cytokinin transport	Biological Process	1	1	0.140372	LOC_Os09g38510
GO:0051156	glucose 6-phosphate metabolic process	Biological Process	1	1	0.140372	LOC_Os01g09460
GO:0010321	regulation of vegetative phase change	Biological Process	1	1	0.140372	LOC_Os04g56170
GO:0010450	inflorescence meristem growth	Biological Process	1	1	0.140372	LOC_Os07g06620
GO:0048829	root cap development	Biological Process	4	1	0.141576	LOC_Os03g14370;LOC_Os02g41800;LOC_Os11g06820;LOC_Os08g28710
GO:0004857	enzyme inhibitor activity	Molecular Function	4	1	0.142195	LOC_Os01g07376;LOC_Os10g36500;LOC_Os04g44830;LOC_Os01g65790
GO:0009626	plant-type hypersensitive response	Biological Process	7	1	0.142496	LOC_Os02g41710;LOC_Os04g14690;LOC_Os07g47590;LOC_Os08g14940;LOC_Os11g07170;LOC_Os02g50340;LOC_Os03g58420
GO:0031969	chloroplast membrane	Cellular Component	3	1	0.143394	LOC_Os03g48000;LOC_Os06g14370;LOC_Os04g35520
GO:0009821	alkaloid biosynthetic process	Biological Process	3	1	0.143722	LOC_Os04g39880;LOC_Os10g35950;LOC_Os06g21570
GO:0002376	immune system process	Biological Process	4	1	0.144994	LOC_Os03g35600;LOC_Os06g46799;LOC_Os02g43290;LOC_Os01g22230
GO:0006349	regulation of gene expression by genetic imprinting	Biological Process	2	1	0.145745	LOC_Os08g42600;LOC_Os09g27060
GO:0006793	phosphorus metabolic process	Biological Process	2	1	0.145745	LOC_Os01g51400;LOC_Os05g48900
GO:0046520	sphingoid biosynthetic process	Biological Process	2	1	0.145745	LOC_Os03g01820;LOC_Os06g19530
GO:0009306	protein secretion	Biological Process	2	1	0.145745	LOC_Os06g47130;LOC_Os04g01740
GO:0055062	phosphate ion homeostasis	Biological Process	2	1	0.145745	LOC_Os01g13280;LOC_Os12g44020
GO:0016791	phosphatase activity	Molecular Function	2	1	0.145892	LOC_Os01g44069;LOC_Os05g37600
GO:0009638	phototropism	Biological Process	4	1	0.148444	LOC_Os01g42190;LOC_Os08g43490;LOC_Os05g48810;LOC_Os02g35970
GO:0015297	antiporter activity	Molecular Function	3	1	0.148836	LOC_Os09g27050;LOC_Os03g12790;LOC_Os03g11734
GO:0009911	positive regulation of flower development	Biological Process	6	1	0.150343	LOC_Os06g39960;LOC_Os05g45240;LOC_Os02g35660;LOC_Os03g20650;LOC_Os09g29070;LOC_Os04g28280
GO:0006891	intra-Golgi vesicle-mediated transport	Biological Process	4	1	0.151925	LOC_Os06g24180;LOC_Os03g04570;LOC_Os12g43363;LOC_Os07g01070
GO:0022603	regulation of anatomical structure morphogenesis	Biological Process	2	1	0.152261	LOC_Os05g45240;LOC_Os02g17730
GO:0042344	indole glucosinolate catabolic process	Biological Process	2	1	0.152261	LOC_Os01g42410;LOC_Os02g50340
GO:0044419	interspecies interaction between organisms	Biological Process	2	1	0.152261	LOC_Os01g19130;LOC_Os01g55940
GO:0009851	auxin biosynthetic process	Biological Process	2	1	0.152261	LOC_Os10g40740;LOC_Os05g45240
GO:0006913	nucleocytoplasmic transport	Biological Process	2	1	0.152261	LOC_Os10g19200;LOC_Os06g39875
GO:0016985	mannan endo-1,4-beta-mannosidase activity	Molecular Function	1	1	0.152817	LOC_Os01g47400
GO:0003995	acyl-CoA dehydrogenase activity	Molecular Function	1	1	0.152817	LOC_Os05g07090
GO:0016209	antioxidant activity	Molecular Function	1	1	0.152817	LOC_Os03g29190
GO:0004838	L-tyrosine	Molecular Function	1	1	0.152817	LOC_Os01g07500
GO:0046524	sucrose-phosphate synthase activity	Molecular Function	1	1	0.152817	LOC_Os05g50550
GO:0046870	cadmium ion binding	Molecular Function	1	1	0.152817	LOC_Os02g50340
GO:0004629	phospholipase C activity	Molecular Function	1	1	0.152817	LOC_Os01g01190
GO:0050362	L-tryptophan	Molecular Function	1	1	0.152817	LOC_Os01g07500
GO:0019139	cytokinin dehydrogenase activity	Molecular Function	1	1	0.152817	LOC_Os05g31040
GO:0008728	GTP diphosphokinase activity	Molecular Function	1	1	0.152817	LOC_Os09g27050
GO:0009678	hydrogen-translocating pyrophosphatase activity	Molecular Function	1	1	0.152817	LOC_Os02g55890
GO:0009930	longitudinal side of cell surface	Cellular Component	1	1	0.154785	LOC_Os07g41310
GO:0031209	SCAR complex	Cellular Component	1	1	0.154785	LOC_Os05g50800
GO:0042555	MCM complex	Cellular Component	1	1	0.154785	LOC_Os05g14590
GO:0010090	trichome morphogenesis	Biological Process	9	1	0.154968	LOC_Os11g45740;LOC_Os11g06820;LOC_Os03g25550;LOC_Os01g37110;LOC_Os02g50630;LOC_Os05g50800;LOC_Os01g36460;LOC_Os01g65370;LOC_Os08g42600
GO:0006605	protein targeting	Biological Process	4	1	0.155437	LOC_Os12g06270;LOC_Os01g13280;LOC_Os08g42690;LOC_Os11g05690
GO:0009735	response to cytokinin	Biological Process	7	1	0.15626	LOC_Os03g03510;LOC_Os03g14370;LOC_Os10g40420;LOC_Os12g03110;LOC_Os05g36050;LOC_Os02g51860;LOC_Os09g27450
GO:0055075	potassium ion homeostasis	Biological Process	1	1	0.156474	LOC_Os03g03510
GO:0052651	monoacylglycerol catabolic process	Biological Process	1	1	0.156474	LOC_Os01g46250
GO:0010104	regulation of ethylene-activated signaling pathway	Biological Process	1	1	0.156474	LOC_Os08g06280
GO:0018258	protein O-linked glycosylation via hydroxyproline	Biological Process	1	1	0.156474	LOC_Os07g09670
GO:0032876	negative regulation of DNA endoreduplication	Biological Process	1	1	0.156474	LOC_Os02g50630
GO:0010288	response to lead ion	Biological Process	1	1	0.156474	LOC_Os02g26700
GO:0010405	arabinogalactan protein metabolic process	Biological Process	1	1	0.156474	LOC_Os07g09670
GO:0051973	positive regulation of telomerase activity	Biological Process	1	1	0.156474	LOC_Os11g48000
GO:0006268	DNA unwinding involved in DNA replication	Biological Process	1	1	0.156474	LOC_Os05g14590
GO:0006085	acetyl-CoA biosynthetic process	Biological Process	1	1	0.156474	LOC_Os01g02020
GO:0051365	cellular response to potassium ion starvation	Biological Process	1	1	0.156474	LOC_Os03g03510
GO:0046340	diacylglycerol catabolic process	Biological Process	1	1	0.156474	LOC_Os01g46250
GO:0031967	organelle envelope	Cellular Component	2	1	0.157135	LOC_Os03g53910;LOC_Os05g02390
GO:0072593	reactive oxygen species metabolic process	Biological Process	2	1	0.158833	LOC_Os01g36240;LOC_Os03g13200
GO:0010143	cutin biosynthetic process	Biological Process	2	1	0.158833	LOC_Os01g44069;LOC_Os05g37600
GO:0005774	vacuolar membrane	Cellular Component	26	1	0.159912	LOC_Os04g01740;LOC_Os09g25810;LOC_Os04g52440;LOC_Os03g17230;LOC_Os11g05690;LOC_Os01g64750;LOC_Os03g13200;LOC_Os06g38950;LOC_Os04g45900;LOC_Os02g55890;LOC_Os08g41340;LOC_Os01g36240;LOC_Os01g42410;LOC_Os07g41360;LOC_Os02g14980;LOC_Os03g21960;LOC_Os03g02260;LOC_Os03g05280;LOC_Os04g35520;LOC_Os03g58420;LOC_Os03g55420;LOC_Os09g07350;LOC_Os10g06630;LOC_Os09g29490;LOC_Os04g44320;LOC_Os12g07150
GO:0048316	seed development	Biological Process	11	1	0.160681	LOC_Os04g45900;LOC_Os03g20650;LOC_Os04g44320;LOC_Os07g06620;LOC_Os07g13634;LOC_Os02g17940;LOC_Os07g41060;LOC_Os02g02450;LOC_Os06g39960;LOC_Os02g14490;LOC_Os01g44090
GO:0042939	tripeptide transport	Biological Process	3	1	0.161519	LOC_Os06g15370;LOC_Os03g04570;LOC_Os07g01070
GO:0009581	detection of external stimulus	Biological Process	4	1	0.162551	LOC_Os02g17710;LOC_Os01g02780;LOC_Os01g02790;LOC_Os01g02560
GO:0031348	negative regulation of defense response	Biological Process	16	1	0.162929	LOC_Os08g05520;LOC_Os01g42410;LOC_Os01g36460;LOC_Os04g08280;LOC_Os01g66740;LOC_Os01g02790;LOC_Os05g25770;LOC_Os01g65370;LOC_Os10g25130;LOC_Os01g66490;LOC_Os03g20550;LOC_Os03g58320;LOC_Os01g55940;LOC_Os01g02560;LOC_Os01g02780;LOC_Os02g57560
GO:0006725	cellular aromatic compound metabolic process	Biological Process	10	1	0.163105	LOC_Os05g45110;LOC_Os07g46480;LOC_Os11g07170;LOC_Os11g06880;LOC_Os07g30610;LOC_Os05g05170;LOC_Os02g17710;LOC_Os06g19530;LOC_Os09g30414;LOC_Os03g24560
GO:0015198	oligopeptide transporter activity	Molecular Function	2	1	0.163159	LOC_Os04g45900;LOC_Os04g44320
GO:0090404	pollen tube tip	Cellular Component	3	1	0.163207	LOC_Os05g25430;LOC_Os08g41340;LOC_Os12g06270
GO:0003755	peptidyl-prolyl cis-trans isomerase activity	Molecular Function	3	1	0.164579	LOC_Os10g06630;LOC_Os04g28420;LOC_Os01g38229
GO:0043407	negative regulation of MAP kinase activity	Biological Process	2	1	0.165456	LOC_Os01g42410;LOC_Os01g12470
GO:0055072	iron ion homeostasis	Biological Process	2	1	0.165456	LOC_Os04g45900;LOC_Os03g12790
GO:0048657	anther wall tapetum cell differentiation	Biological Process	2	1	0.165456	LOC_Os04g57630;LOC_Os08g42840
GO:0042938	dipeptide transport	Biological Process	3	1	0.166068	LOC_Os07g01070;LOC_Os03g04570;LOC_Os06g15370
GO:0010204	defense response signaling pathway, resistance gene-independent	Biological Process	4	1	0.166152	LOC_Os04g30800;LOC_Os04g14690;LOC_Os11g07170;LOC_Os08g14940
GO:0080130	L-phenylalanine	Molecular Function	1	1	0.166753	LOC_Os01g07500
GO:0004340	glucokinase activity	Molecular Function	1	1	0.166753	LOC_Os01g09460
GO:0048032	galacturonate binding	Molecular Function	1	1	0.166753	LOC_Os07g38170
GO:0048531	beta-1,3-galactosyltransferase activity	Molecular Function	1	1	0.166753	LOC_Os09g27950
GO:0034277	ent-cassa-12,15-diene synthase activity	Molecular Function	1	1	0.166753	LOC_Os02g36140
GO:0004366	glycerol-3-phosphate O-acyltransferase activity	Molecular Function	1	1	0.166753	LOC_Os06g14370
GO:0001872	(1->3)-beta-D-glucan binding	Molecular Function	1	1	0.166753	LOC_Os03g30830
GO:0016174	NAD(P)H oxidase activity	Molecular Function	1	1	0.166753	LOC_Os08g35210
GO:0010182	sugar mediated signaling pathway	Biological Process	7	1	0.168177	LOC_Os06g39960;LOC_Os04g10000;LOC_Os06g14370;LOC_Os06g39650;LOC_Os01g70310;LOC_Os03g14370;LOC_Os02g44940
GO:0009407	toxin catabolic process	Biological Process	10	1	0.168819	LOC_Os11g45740;LOC_Os09g35790;LOC_Os04g52440;LOC_Os10g40360;LOC_Os12g12514;LOC_Os09g25060;LOC_Os03g04240;LOC_Os04g48830;LOC_Os07g48870;LOC_Os01g11160
GO:0016760	cellulose synthase (UDP-forming) activity	Molecular Function	2	1	0.168993	LOC_Os07g36630;LOC_Os07g41360
GO:0018685	alkane 1-monooxygenase activity	Molecular Function	2	1	0.168993	LOC_Os03g04680;LOC_Os04g47250
GO:0009723	response to ethylene	Biological Process	17	1	0.169677	LOC_Os07g29330;LOC_Os01g42410;LOC_Os08g35210;LOC_Os02g14490;LOC_Os03g13200;LOC_Os01g07500;LOC_Os11g06820;LOC_Os12g41090;LOC_Os12g09770;LOC_Os07g06470;LOC_Os03g03510;LOC_Os01g66490;LOC_Os09g27050;LOC_Os12g03110;LOC_Os01g57420;LOC_Os07g02540;LOC_Os09g36580
GO:0006499	N-terminal protein myristoylation	Biological Process	7	1	0.170607	LOC_Os07g18240;LOC_Os01g38229;LOC_Os07g03870;LOC_Os04g01740;LOC_Os04g28420;LOC_Os02g42940;LOC_Os03g05280
GO:0045927	positive regulation of growth	Biological Process	1	1	0.172275	LOC_Os08g06280
GO:0046942	carboxylic acid transport	Biological Process	1	1	0.172275	LOC_Os01g12470
GO:0031539	positive regulation of anthocyanin metabolic process	Biological Process	1	1	0.172275	LOC_Os06g39960
GO:0009399	nitrogen fixation	Biological Process	1	1	0.172275	LOC_Os02g50240
GO:1902246	cis-abienol biosynthetic process	Biological Process	1	1	0.172275	LOC_Os02g36140
GO:1902242	copal-8-ol diphosphate(3-) catabolic process	Biological Process	1	1	0.172275	LOC_Os02g36140
GO:0046938	phytochelatin biosynthetic process	Biological Process	1	1	0.172275	LOC_Os02g50340
GO:0009823	cytokinin catabolic process	Biological Process	1	1	0.172275	LOC_Os05g31040
GO:0009247	glycolipid biosynthetic process	Biological Process	1	1	0.172275	LOC_Os01g01190
GO:0051174	regulation of phosphorus metabolic process	Biological Process	1	1	0.172275	LOC_Os09g38510
GO:0010448	vegetative meristem growth	Biological Process	1	1	0.172275	LOC_Os07g48390
GO:0005751	mitochondrial respiratory chain complex IV	Cellular Component	1	1	0.172369	LOC_Os07g42910
GO:1901137	carbohydrate derivative biosynthetic process	Biological Process	4	1	0.173437	LOC_Os06g38980;LOC_Os04g29580;LOC_Os03g05560;LOC_Os02g02120
GO:0044036	cell wall macromolecule metabolic process	Biological Process	6	1	0.174205	LOC_Os06g44310;LOC_Os05g31040;LOC_Os03g02610;LOC_Os01g46350;LOC_Os01g32920;LOC_Os11g29420
GO:0048510	regulation of timing of transition from vegetative to reproductive phase	Biological Process	8	1	0.174937	LOC_Os02g51320;LOC_Os03g48970;LOC_Os04g56170;LOC_Os01g32920;LOC_Os06g01934;LOC_Os07g29330;LOC_Os06g39712;LOC_Os07g06470
GO:0048229	gametophyte development	Biological Process	6	1	0.176948	LOC_Os07g35880;LOC_Os03g58110;LOC_Os08g14940;LOC_Os11g07170;LOC_Os07g04190;LOC_Os03g56270
GO:0048441	petal development	Biological Process	4	1	0.177121	LOC_Os11g45740;LOC_Os02g39140;LOC_Os02g41800;LOC_Os07g48870
GO:1901575	organic substance catabolic process	Biological Process	7	1	0.17799	LOC_Os03g14370;LOC_Os11g05690;LOC_Os07g47590;LOC_Os11g06880;LOC_Os07g30610;LOC_Os07g41060;LOC_Os06g19550
GO:0007584	response to nutrient	Biological Process	2	1	0.17884	LOC_Os03g03510;LOC_Os12g41090
GO:0006833	water transport	Biological Process	9	1	0.179496	LOC_Os12g06270;LOC_Os10g25130;LOC_Os04g57440;LOC_Os07g41310;LOC_Os01g65550;LOC_Os07g04180;LOC_Os04g01740;LOC_Os08g36320;LOC_Os09g35630
GO:0010439	regulation of glucosinolate biosynthetic process	Biological Process	3	1	0.179934	LOC_Os01g65370;LOC_Os03g25550;LOC_Os08g05520
GO:0009931	calcium-dependent protein serine/threonine kinase activity	Molecular Function	1	1	0.18046	LOC_Os10g41490
GO:0052628	4-hydroxybenzoate amino acid synthetase activity	Molecular Function	1	1	0.18046	LOC_Os01g55940
GO:0016627	oxidoreductase activity, acting on the CH-CH group of donors	Molecular Function	1	1	0.18046	LOC_Os04g28570
GO:0010011	auxin binding	Molecular Function	1	1	0.18046	LOC_Os11g06820
GO:0004022	alcohol dehydrogenase (NAD) activity	Molecular Function	1	1	0.18046	LOC_Os07g46870
GO:0046409	p-coumarate 3-hydroxylase activity	Molecular Function	1	1	0.18046	LOC_Os09g08990
GO:0052625	4-aminobenzoate amino acid synthetase activity	Molecular Function	1	1	0.18046	LOC_Os01g55940
GO:0052627	vanillate amino acid synthetase activity	Molecular Function	1	1	0.18046	LOC_Os01g55940
GO:0052626	benzoate amino acid synthetase activity	Molecular Function	1	1	0.18046	LOC_Os01g55940
GO:0080115	myosin XI tail binding	Molecular Function	1	1	0.18046	LOC_Os03g05280
GO:0016836	hydro-lyase activity	Molecular Function	1	1	0.18046	LOC_Os02g36210
GO:0005618	cell wall	Cellular Component	44	1	0.182438	LOC_Os09g29490;LOC_Os07g04730;LOC_Os10g20710;LOC_Os11g29420;LOC_Os04g15690;LOC_Os09g36580;LOC_Os04g44830;LOC_Os07g41060;LOC_Os01g64860;LOC_Os12g38770;LOC_Os03g02260;LOC_Os03g02610;LOC_Os12g08720;LOC_Os12g28770;LOC_Os01g65550;LOC_Os01g18930;LOC_Os01g65790;LOC_Os06g34120;LOC_Os02g14490;LOC_Os06g23114;LOC_Os06g39875;LOC_Os11g03660;LOC_Os06g01760;LOC_Os01g51400;LOC_Os01g11700;LOC_Os05g35360;LOC_Os06g…
GO:0045491	xylan metabolic process	Biological Process	6	1	0.182486	LOC_Os02g43290;LOC_Os07g43560;LOC_Os03g58980;LOC_Os11g03160;LOC_Os08g34550;LOC_Os12g02910
GO:0007033	vacuole organization	Biological Process	4	1	0.184566	LOC_Os05g07090;LOC_Os06g33170;LOC_Os05g41670;LOC_Os01g61610
GO:0045493	xylan catabolic process	Biological Process	2	1	0.185593	LOC_Os11g03780;LOC_Os06g46340
GO:0051016	barbed-end actin filament capping	Biological Process	2	1	0.185593	LOC_Os10g20710;LOC_Os08g17820
GO:0010417	glucuronoxylan biosynthetic process	Biological Process	2	1	0.185593	LOC_Os01g52710;LOC_Os04g44850
GO:0042753	positive regulation of circadian rhythm	Biological Process	2	1	0.185593	LOC_Os06g39960;LOC_Os04g28570
GO:0010225	response to UV-C	Biological Process	1	1	0.187781	LOC_Os05g41670
GO:0046373	L-arabinose metabolic process	Biological Process	1	1	0.187781	LOC_Os11g03780
GO:0010196	nonphotochemical quenching	Biological Process	1	1	0.187781	LOC_Os04g38410
GO:0009415	response to water	Biological Process	1	1	0.187781	LOC_Os11g18940
GO:0016052	carbohydrate catabolic process	Biological Process	1	1	0.187781	LOC_Os04g39880
GO:0030259	lipid glycosylation	Biological Process	1	1	0.187781	LOC_Os01g64750
GO:0010019	chloroplast-nucleus signaling pathway	Biological Process	1	1	0.187781	LOC_Os06g40080
GO:0010059	positive regulation of atrichoblast fate specification	Biological Process	1	1	0.187781	LOC_Os03g08550
GO:0006207	'de novo' pyrimidine nucleobase biosynthetic process	Biological Process	1	1	0.187781	LOC_Os02g50350
GO:0006751	glutathione catabolic process	Biological Process	1	1	0.187781	LOC_Os10g25130
GO:0009747	hexokinase-dependent signaling	Biological Process	1	1	0.187781	LOC_Os01g09460
GO:0016310	phosphorylation	Biological Process	16	1	0.190908	LOC_Os03g43010;LOC_Os01g47080;LOC_Os12g01700;LOC_Os03g63330;LOC_Os04g57630;LOC_Os01g62900;LOC_Os01g57420;LOC_Os08g42840;LOC_Os11g10290;LOC_Os01g09460;LOC_Os07g06570;LOC_Os03g58110;LOC_Os01g61330;LOC_Os07g31840;LOC_Os08g29020;LOC_Os05g38150
GO:0006810	transport	Biological Process	12	1	0.190925	LOC_Os03g53910;LOC_Os12g12120;LOC_Os12g23280;LOC_Os04g42130;LOC_Os02g13870;LOC_Os07g40690;LOC_Os03g11110;LOC_Os06g38950;LOC_Os05g27820;LOC_Os01g12470;LOC_Os04g40440;LOC_Os01g42410
GO:0010093	specification of floral organ identity	Biological Process	5	1	0.191721	LOC_Os09g27320;LOC_Os11g48000;LOC_Os09g23350;LOC_Os07g06620;LOC_Os08g34580
GO:0016570	histone modification	Biological Process	5	1	0.191721	LOC_Os07g41310;LOC_Os06g04080;LOC_Os10g39750;LOC_Os07g35510;LOC_Os12g41180
GO:0009957	epidermal cell fate specification	Biological Process	2	1	0.192381	LOC_Os10g39750;LOC_Os01g09930
GO:0010466	negative regulation of peptidase activity	Biological Process	2	1	0.192381	LOC_Os01g03310;LOC_Os01g04050
GO:0010080	regulation of floral meristem growth	Biological Process	2	1	0.192381	LOC_Os03g56270;LOC_Os07g04190
GO:0009641	shade avoidance	Biological Process	2	1	0.192381	LOC_Os09g27450;LOC_Os01g07500
GO:0019901	protein kinase binding	Molecular Function	4	1	0.192937	LOC_Os08g37390;LOC_Os01g43460;LOC_Os05g25540;LOC_Os03g08550
GO:0034280	ent-sandaracopimaradiene synthase activity	Molecular Function	1	1	0.193942	LOC_Os02g36140
GO:0003918	DNA topoisomerase type II (ATP-hydrolyzing) activity	Molecular Function	1	1	0.193942	LOC_Os12g42760
GO:0008865	fructokinase activity	Molecular Function	1	1	0.193942	LOC_Os01g09460
GO:0016846	carbon-sulfur lyase activity	Molecular Function	1	1	0.193942	LOC_Os01g07500
GO:0034281	ent-isokaurene synthase activity	Molecular Function	1	1	0.193942	LOC_Os02g36140
GO:2001070	starch binding	Molecular Function	1	1	0.193942	LOC_Os07g46790
GO:0034282	ent-pimara-8(14),15-diene synthase activity	Molecular Function	1	1	0.193942	LOC_Os02g36140
GO:0004175	endopeptidase activity	Molecular Function	1	1	0.193942	LOC_Os06g40818
GO:0005222	intracellular cAMP activated cation channel activity	Molecular Function	1	1	0.193942	LOC_Os02g41710
GO:0009790	embryo development	Biological Process	9	1	0.196761	LOC_Os08g42840;LOC_Os01g66490;LOC_Os10g32990;LOC_Os09g23350;LOC_Os06g19550;LOC_Os06g19530;LOC_Os08g34580;LOC_Os01g66740;LOC_Os05g50550
GO:0080144	amino acid homeostasis	Biological Process	2	1	0.199201	LOC_Os07g34070;LOC_Os05g33900
GO:0010074	maintenance of meristem identity	Biological Process	2	1	0.199201	LOC_Os06g01934;LOC_Os06g39960
GO:0016042	lipid catabolic process	Biological Process	2	1	0.199201	LOC_Os01g46250;LOC_Os06g40180
GO:0051555	flavonol biosynthetic process	Biological Process	2	1	0.199201	LOC_Os04g44240;LOC_Os01g45110
GO:0010158	abaxial cell fate specification	Biological Process	2	1	0.199201	LOC_Os07g06620;LOC_Os02g14490
GO:0050662	coenzyme binding	Molecular Function	4	1	0.199644	LOC_Os07g40690;LOC_Os04g33060;LOC_Os03g17230;LOC_Os07g41060
GO:0003729	mRNA binding	Molecular Function	4	1	0.199644	LOC_Os07g41060;LOC_Os12g31000;LOC_Os01g65550;LOC_Os05g43390
GO:1901601	strigolactone biosynthetic process	Biological Process	1	1	0.202996	LOC_Os08g02210
GO:0043693	monoterpene biosynthetic process	Biological Process	1	1	0.202996	LOC_Os02g36140
GO:0009270	response to humidity	Biological Process	1	1	0.202996	LOC_Os01g43460
GO:0015969	guanosine tetraphosphate metabolic process	Biological Process	1	1	0.202996	LOC_Os09g27050
GO:0050891	multicellular organismal water homeostasis	Biological Process	1	1	0.202996	LOC_Os01g43460
GO:0010063	positive regulation of trichoblast fate specification	Biological Process	1	1	0.202996	LOC_Os03g08550
GO:0006873	cellular ion homeostasis	Biological Process	1	1	0.202996	LOC_Os01g43460
GO:0016046	detection of fungus	Biological Process	1	1	0.202996	LOC_Os01g55940
GO:0006614	SRP-dependent cotranslational protein targeting to membrane	Biological Process	1	1	0.202996	LOC_Os05g43390
GO:0051170	nuclear import	Biological Process	1	1	0.202996	LOC_Os02g33560
GO:0052033	pathogen-associated molecular pattern dependent induction by symbiont of host innate immune response	Biological Process	4	1	0.203606	LOC_Os01g42190;LOC_Os06g44160;LOC_Os03g13200;LOC_Os01g36240
GO:0000413	protein peptidyl-prolyl isomerization	Biological Process	3	1	0.203692	LOC_Os10g06630;LOC_Os04g28420;LOC_Os01g38229
GO:0019745	pentacyclic triterpenoid biosynthetic process	Biological Process	3	1	0.203692	LOC_Os06g47130;LOC_Os01g02020;LOC_Os01g42410
GO:0008324	cation transmembrane transporter activity	Molecular Function	2	1	0.204636	LOC_Os04g51830;LOC_Os01g12470
GO:0004197	cysteine-type endopeptidase activity	Molecular Function	2	1	0.204636	LOC_Os05g41670;LOC_Os04g57440
GO:0044700	single organism signaling	Biological Process	2	1	0.206049	LOC_Os01g74550;LOC_Os07g06570
GO:0071732	cellular response to nitric oxide	Biological Process	2	1	0.206049	LOC_Os03g11734;LOC_Os01g47400
GO:0002238	response to molecule of fungal origin	Biological Process	2	1	0.206049	LOC_Os05g43910;LOC_Os03g44740
GO:0005667	transcription factor complex	Cellular Component	1	1	0.206449	LOC_Os02g50630
GO:0042170	plastid membrane	Cellular Component	1	1	0.206449	LOC_Os11g01340
GO:0090448	glucosinolate	Molecular Function	1	1	0.207203	LOC_Os06g15370
GO:0008235	metalloexopeptidase activity	Molecular Function	1	1	0.207203	LOC_Os12g43363
GO:0004129	cytochrome-c oxidase activity	Molecular Function	1	1	0.207203	LOC_Os07g42910
GO:0009703	nitrate reductase (NADH) activity	Molecular Function	1	1	0.207203	LOC_Os08g36480
GO:0015081	sodium ion transmembrane transporter activity	Molecular Function	1	1	0.207203	LOC_Os04g51830
GO:0070290	N-acylphosphatidylethanolamine-specific phospholipase D activity	Molecular Function	1	1	0.207203	LOC_Os06g40180
GO:0004161	dimethylallyltranstransferase activity	Molecular Function	1	1	0.207203	LOC_Os05g50550
GO:0030151	molybdenum ion binding	Molecular Function	1	1	0.207203	LOC_Os08g36480
GO:0004467	long-chain fatty acid-CoA ligase activity	Molecular Function	1	1	0.207203	LOC_Os11g06880
GO:0034279	syn-pimara-7,15-diene synthase activity	Molecular Function	1	1	0.207203	LOC_Os02g36140
GO:0043168	anion binding	Molecular Function	2	1	0.210659	LOC_Os08g42690;LOC_Os03g03790
GO:0042335	cuticle development	Biological Process	6	1	0.211156	LOC_Os05g37600;LOC_Os02g56860;LOC_Os06g05550;LOC_Os05g36050;LOC_Os01g42410;LOC_Os05g25540
GO:0010030	positive regulation of seed germination	Biological Process	3	1	0.21339	LOC_Os07g04190;LOC_Os12g41060;LOC_Os03g56270
GO:0048583	regulation of response to stimulus	Biological Process	4	1	0.215296	LOC_Os07g44950;LOC_Os10g40740;LOC_Os07g41590;LOC_Os01g74550
GO:0070727	cellular macromolecule localization	Biological Process	4	1	0.215296	LOC_Os11g07170;LOC_Os08g14940;LOC_Os02g17710;LOC_Os07g04730
GO:0004650	polygalacturonase activity	Molecular Function	2	1	0.2167	LOC_Os02g15690;LOC_Os06g01760
GO:0021700	developmental maturation	Biological Process	1	1	0.217927	LOC_Os02g17730
GO:1901183	positive regulation of camalexin biosynthetic process	Biological Process	1	1	0.217927	LOC_Os01g55940
GO:0050801	ion homeostasis	Biological Process	1	1	0.217927	LOC_Os09g25810
GO:0009715	chalcone biosynthetic process	Biological Process	1	1	0.217927	LOC_Os07g34260
GO:0030307	positive regulation of cell growth	Biological Process	1	1	0.217927	LOC_Os05g34530
GO:0010449	root meristem growth	Biological Process	1	1	0.217927	LOC_Os07g48390
GO:0009798	axis specification	Biological Process	1	1	0.217927	LOC_Os03g02240
GO:0042616	paclitaxel metabolic process	Biological Process	1	1	0.217927	LOC_Os07g33440
GO:0003993	acid phosphatase activity	Molecular Function	3	1	0.218655	LOC_Os12g44020;LOC_Os12g38770;LOC_Os06g22870
GO:0008168	methyltransferase activity	Molecular Function	5	1	0.21901	LOC_Os11g15040;LOC_Os02g51860;LOC_Os04g57550;LOC_Os09g34320;LOC_Os02g48770
GO:0010411	xyloglucan metabolic process	Biological Process	2	1	0.219816	LOC_Os06g46340;LOC_Os01g46400
GO:0047434	indolepyruvate decarboxylase activity	Molecular Function	1	1	0.220245	LOC_Os05g45240
GO:0005546	phosphatidylinositol-4,5-bisphosphate binding	Molecular Function	1	1	0.220245	LOC_Os06g40180
GO:0004743	pyruvate kinase activity	Molecular Function	1	1	0.220245	LOC_Os01g47080
GO:0016208	AMP binding	Molecular Function	1	1	0.220245	LOC_Os03g19240
GO:0030955	potassium ion binding	Molecular Function	1	1	0.220245	LOC_Os01g47080
GO:0005345	purine nucleobase transmembrane transporter activity	Molecular Function	1	1	0.220245	LOC_Os09g38510
GO:0009899	ent-kaurene synthase activity	Molecular Function	1	1	0.220245	LOC_Os02g36140
GO:0070382	exocytic vesicle	Cellular Component	1	1	0.22296	LOC_Os08g41340
GO:0009693	ethylene biosynthetic process	Biological Process	6	1	0.223043	LOC_Os06g44310;LOC_Os08g16050;LOC_Os02g17940;LOC_Os01g65550;LOC_Os04g37710;LOC_Os05g02390
GO:0009294	DNA mediated transformation	Biological Process	4	1	0.22319	LOC_Os09g27060;LOC_Os06g12460;LOC_Os02g41710;LOC_Os02g33560
GO:0009863	salicylic acid mediated signaling pathway	Biological Process	9	1	0.226225	LOC_Os09g17630;LOC_Os10g40360;LOC_Os02g57560;LOC_Os03g20650;LOC_Os04g44850;LOC_Os02g51930;LOC_Os09g25060;LOC_Os12g04410;LOC_Os10g40420
GO:0005615	extracellular space	Cellular Component	3	1	0.226706	LOC_Os05g31040;LOC_Os12g44020;LOC_Os11g03230
GO:0010197	polar nucleus fusion	Biological Process	2	1	0.226728	LOC_Os06g01934;LOC_Os05g10840
GO:0006879	cellular iron ion homeostasis	Biological Process	2	1	0.226728	LOC_Os03g11734;LOC_Os01g47400
GO:0000165	MAPK cascade	Biological Process	14	1	0.227111	LOC_Os05g25770;LOC_Os01g65370;LOC_Os01g66490;LOC_Os03g20550;LOC_Os03g58320;LOC_Os01g55940;LOC_Os01g02560;LOC_Os01g02780;LOC_Os07g18240;LOC_Os08g05520;LOC_Os01g36460;LOC_Os04g08280;LOC_Os07g03870;LOC_Os01g02790
GO:1901135	carbohydrate derivative metabolic process	Biological Process	3	1	0.228116	LOC_Os11g06570;LOC_Os07g30610;LOC_Os10g28050
GO:0004675	transmembrane receptor protein serine/threonine kinase activity	Molecular Function	2	1	0.228823	LOC_Os07g03870;LOC_Os07g18240
GO:0042393	histone binding	Molecular Function	2	1	0.228823	LOC_Os04g33820;LOC_Os04g28420
GO:0006944	membrane fusion	Biological Process	14	1	0.230705	LOC_Os07g03870;LOC_Os06g24180;LOC_Os09g17630;LOC_Os03g53400;LOC_Os04g08280;LOC_Os04g49490;LOC_Os07g18240;LOC_Os01g11160;LOC_Os03g55320;LOC_Os01g55940;LOC_Os12g43363;LOC_Os09g33820;LOC_Os12g39120;LOC_Os03g20550
GO:0006536	glutamate metabolic process	Biological Process	1	1	0.232579	LOC_Os08g36320
GO:2000021	regulation of ion homeostasis	Biological Process	1	1	0.232579	LOC_Os01g51420
GO:0009877	nodulation	Biological Process	1	1	0.232579	LOC_Os02g13870
GO:0045596	negative regulation of cell differentiation	Biological Process	1	1	0.232579	LOC_Os02g33560
GO:0034638	phosphatidylcholine catabolic process	Biological Process	1	1	0.232579	LOC_Os06g40180
GO:0046466	membrane lipid catabolic process	Biological Process	1	1	0.232579	LOC_Os06g40180
GO:0071786	endoplasmic reticulum tubular network organization	Biological Process	1	1	0.232579	LOC_Os01g04640
GO:0009554	megasporogenesis	Biological Process	1	1	0.232579	LOC_Os03g31679
GO:0032875	regulation of DNA endoreduplication	Biological Process	1	1	0.232579	LOC_Os08g42600
GO:0007029	endoplasmic reticulum organization	Biological Process	1	1	0.232579	LOC_Os01g09930
GO:0060211	regulation of nuclear-transcribed mRNA poly(A) tail shortening	Biological Process	1	1	0.232579	LOC_Os06g38980
GO:1901349	glucosinolate transport	Biological Process	1	1	0.232579	LOC_Os06g15370
GO:0009643	photosynthetic acclimation	Biological Process	1	1	0.232579	LOC_Os05g02390
GO:0090449	phloem glucosinolate loading	Biological Process	1	1	0.232579	LOC_Os06g15370
GO:0048582	positive regulation of post-embryonic development	Biological Process	1	1	0.232579	LOC_Os08g42840
GO:0005216	ion channel activity	Molecular Function	1	1	0.233074	LOC_Os08g42690
GO:0004143	diacylglycerol kinase activity	Molecular Function	1	1	0.233074	LOC_Os01g57420
GO:0034595	phosphatidylinositol phosphate 5-phosphatase activity	Molecular Function	1	1	0.233074	LOC_Os01g08780
GO:0008285	negative regulation of cell proliferation	Biological Process	2	1	0.233655	LOC_Os02g52550;LOC_Os02g18540
GO:0010160	formation of organ boundary	Biological Process	2	1	0.233655	LOC_Os11g48000;LOC_Os01g66490
GO:0016298	lipase activity	Molecular Function	2	1	0.234903	LOC_Os06g14370;LOC_Os06g05550
GO:0004888	transmembrane signaling receptor activity	Molecular Function	2	1	0.234903	LOC_Os02g06090;LOC_Os04g57630
GO:0006995	cellular response to nitrogen starvation	Biological Process	4	1	0.235168	LOC_Os01g11160;LOC_Os01g42410;LOC_Os07g18240;LOC_Os07g03870
GO:0060560	developmental growth involved in morphogenesis	Biological Process	9	1	0.235611	LOC_Os01g44069;LOC_Os02g06090;LOC_Os05g35360;LOC_Os01g35330;LOC_Os04g40440;LOC_Os12g28770;LOC_Os12g06270;LOC_Os06g28480;LOC_Os10g40420
GO:0045087	innate immune response	Biological Process	12	1	0.236726	LOC_Os05g02310;LOC_Os06g01934;LOC_Os03g15890;LOC_Os12g38170;LOC_Os11g05690;LOC_Os01g74550;LOC_Os06g24180;LOC_Os11g36000;LOC_Os05g25430;LOC_Os01g66740;LOC_Os06g39875;LOC_Os07g06570
GO:0044248	cellular catabolic process	Biological Process	6	1	0.2382	LOC_Os06g19550;LOC_Os07g32630;LOC_Os07g47590;LOC_Os03g14370;LOC_Os11g05690;LOC_Os08g36320
GO:0015629	actin cytoskeleton	Cellular Component	1	1	0.239128	LOC_Os12g43340
GO:0005786	signal recognition particle, endoplasmic reticulum targeting	Cellular Component	1	1	0.239128	LOC_Os05g43390
GO:0070062	extracellular vesicular exosome	Cellular Component	1	1	0.239128	LOC_Os12g06270
GO:0031227	intrinsic component of endoplasmic reticulum membrane	Cellular Component	1	1	0.239128	LOC_Os03g08700
GO:0000003	reproduction	Biological Process	4	1	0.239195	LOC_Os06g05550;LOC_Os05g02770;LOC_Os01g57420;LOC_Os01g20030
GO:1900425	negative regulation of defense response to bacterium	Biological Process	2	1	0.240595	LOC_Os07g03870;LOC_Os07g18240
GO:0033043	regulation of organelle organization	Biological Process	2	1	0.240595	LOC_Os12g42760;LOC_Os08g42690
GO:0009970	cellular response to sulfate starvation	Biological Process	2	1	0.240595	LOC_Os01g11160;LOC_Os02g33560
GO:0006470	protein dephosphorylation	Biological Process	4	1	0.243238	LOC_Os03g55320;LOC_Os04g49490;LOC_Os01g19130;LOC_Os12g39120
GO:0009644	response to high light intensity	Biological Process	11	1	0.244762	LOC_Os01g08860;LOC_Os09g17630;LOC_Os04g28420;LOC_Os02g52150;LOC_Os04g01740;LOC_Os03g02260;LOC_Os01g38229;LOC_Os03g16020;LOC_Os01g68960;LOC_Os01g42190;LOC_Os03g15890
GO:0010014	meristem initiation	Biological Process	8	1	0.245291	LOC_Os07g04190;LOC_Os03g56270;LOC_Os01g66490;LOC_Os09g29490;LOC_Os08g41340;LOC_Os01g47400;LOC_Os08g28170;LOC_Os07g41310
GO:0043067	regulation of programmed cell death	Biological Process	8	1	0.245291	LOC_Os01g22230;LOC_Os11g05690;LOC_Os09g36580;LOC_Os03g35600;LOC_Os11g02540;LOC_Os06g46799;LOC_Os07g04730;LOC_Os08g28710
GO:0009674	potassium	Molecular Function	1	1	0.245692	LOC_Os03g37840
GO:0043546	molybdopterin cofactor binding	Molecular Function	1	1	0.245692	LOC_Os08g36480
GO:0047893	flavonol 3-O-glucosyltransferase activity	Molecular Function	1	1	0.245692	LOC_Os01g45110
GO:0071992	phytochelatin transmembrane transporter activity	Molecular Function	1	1	0.245692	LOC_Os02g50340
GO:0008143	poly(A) binding	Molecular Function	1	1	0.245692	LOC_Os06g38980
GO:0032559	adenyl ribonucleotide binding	Molecular Function	1	1	0.245692	LOC_Os03g03790
GO:0004630	phospholipase D activity	Molecular Function	1	1	0.245692	LOC_Os06g40180
GO:0080031	methyl salicylate esterase activity	Molecular Function	1	1	0.245692	LOC_Os12g02500
GO:0010327	acetyl CoA	Molecular Function	1	1	0.245692	LOC_Os10g35950
GO:0090408	phloem nitrate loading	Biological Process	1	1	0.246956	LOC_Os06g15370
GO:0080164	regulation of nitric oxide metabolic process	Biological Process	1	1	0.246956	LOC_Os12g04360
GO:0016441	posttranscriptional gene silencing	Biological Process	1	1	0.246956	LOC_Os01g08670
GO:0001736	establishment of planar polarity	Biological Process	1	1	0.246956	LOC_Os11g06820
GO:0009228	thiamine biosynthetic process	Biological Process	1	1	0.246956	LOC_Os07g09190
GO:0034051	negative regulation of plant-type hypersensitive response	Biological Process	1	1	0.246956	LOC_Os08g06280
GO:0043414	macromolecule methylation	Biological Process	4	1	0.247296	LOC_Os05g14590;LOC_Os12g41180;LOC_Os07g35510;LOC_Os06g04080
GO:0051649	establishment of localization in cell	Biological Process	2	1	0.247544	LOC_Os07g47590;LOC_Os01g68890
GO:0048443	stamen development	Biological Process	8	1	0.247872	LOC_Os04g28280;LOC_Os02g39140;LOC_Os02g35660;LOC_Os01g66740;LOC_Os04g42620;LOC_Os10g32990;LOC_Os04g40440;LOC_Os12g43660
GO:0019748	secondary metabolic process	Biological Process	5	1	0.249014	LOC_Os07g32630;LOC_Os06g01934;LOC_Os02g56860;LOC_Os04g39980;LOC_Os05g45110
GO:0048527	lateral root development	Biological Process	9	1	0.252361	LOC_Os01g26210;LOC_Os10g19200;LOC_Os04g29580;LOC_Os03g58110;LOC_Os02g02120;LOC_Os07g49080;LOC_Os10g41490;LOC_Os11g05740;LOC_Os06g46799
GO:0004499	N,N-dimethylaniline monooxygenase activity	Molecular Function	2	1	0.253187	LOC_Os05g45240;LOC_Os04g14690
GO:0009840	chloroplastic endopeptidase Clp complex	Cellular Component	1	1	0.25496	LOC_Os06g39712
GO:0071782	endoplasmic reticulum tubular network	Cellular Component	1	1	0.25496	LOC_Os01g04640
GO:0071458	integral component of cytoplasmic side of endoplasmic reticulum membrane	Cellular Component	1	1	0.25496	LOC_Os01g04640
GO:0009570	chloroplast stroma	Cellular Component	25	1	0.257918	LOC_Os01g11160;LOC_Os02g02400;LOC_Os07g41280;LOC_Os02g36140;LOC_Os04g01740;LOC_Os05g50550;LOC_Os03g59320;LOC_Os10g25130;LOC_Os03g63330;LOC_Os07g48390;LOC_Os03g30300;LOC_Os07g09190;LOC_Os06g14370;LOC_Os02g58170;LOC_Os06g44160;LOC_Os03g04240;LOC_Os03g58320;LOC_Os02g50350;LOC_Os09g29070;LOC_Os07g04190;LOC_Os01g47080;LOC_Os03g56270;LOC_Os04g44830;LOC_Os04g35520;LOC_Os03g02260
GO:0015020	glucuronosyltransferase activity	Molecular Function	1	1	0.258103	LOC_Os02g51930
GO:0015446	arsenite-transmembrane transporting ATPase activity	Molecular Function	1	1	0.258103	LOC_Os02g50340
GO:0015215	nucleotide transmembrane transporter activity	Molecular Function	1	1	0.258103	LOC_Os01g12470
GO:0080054	low-affinity nitrate transmembrane transporter activity	Molecular Function	1	1	0.258103	LOC_Os06g15370
GO:0016210	naringenin-chalcone synthase activity	Molecular Function	1	1	0.258103	LOC_Os07g34260
GO:0008794	arsenate reductase (glutaredoxin) activity	Molecular Function	1	1	0.258103	LOC_Os01g27140
GO:0008889	glycerophosphodiester phosphodiesterase activity	Molecular Function	1	1	0.258103	LOC_Os03g40670
GO:0001653	peptide receptor activity	Molecular Function	2	1	0.259291	LOC_Os02g06090;LOC_Os04g57630
GO:0050403	trans-zeatin O-beta-D-glucosyltransferase activity	Molecular Function	2	1	0.259291	LOC_Os02g51930;LOC_Os01g45110
GO:0060548	negative regulation of cell death	Biological Process	1	1	0.261065	LOC_Os01g66740
GO:0006344	maintenance of chromatin silencing	Biological Process	1	1	0.261065	LOC_Os09g27060
GO:0007205	protein kinase C-activating G-protein coupled receptor signaling pathway	Biological Process	1	1	0.261065	LOC_Os01g57420
GO:0006541	glutamine metabolic process	Biological Process	1	1	0.261065	LOC_Os04g52440
GO:0032197	transposition, RNA-mediated	Biological Process	1	1	0.261065	LOC_Os09g27060
GO:0046622	positive regulation of organ growth	Biological Process	1	1	0.261065	LOC_Os05g34530
GO:0009891	positive regulation of biosynthetic process	Biological Process	1	1	0.261065	LOC_Os06g01934
GO:0051574	positive regulation of histone H3-K9 methylation	Biological Process	1	1	0.261065	LOC_Os09g27060
GO:0030042	actin filament depolymerization	Biological Process	1	1	0.261065	LOC_Os12g43340
GO:0090241	negative regulation of histone H4 acetylation	Biological Process	1	1	0.261065	LOC_Os09g27060
GO:0010262	somatic embryogenesis	Biological Process	2	1	0.261458	LOC_Os07g06470;LOC_Os03g48970
GO:0048564	photosystem I assembly	Biological Process	2	1	0.261458	LOC_Os07g39910;LOC_Os06g39650
GO:0097159	organic cyclic compound binding	Molecular Function	10	1	0.262101	LOC_Os03g58110;LOC_Os02g06090;LOC_Os05g02770;LOC_Os02g33780;LOC_Os03g02240;LOC_Os02g17730;LOC_Os07g35880;LOC_Os04g40440;LOC_Os12g38810;LOC_Os08g42840
GO:0048364	root development	Biological Process	18	1	0.263904	LOC_Os03g02610;LOC_Os02g20560;LOC_Os04g29960;LOC_Os05g50800;LOC_Os01g62900;LOC_Os04g51030;LOC_Os01g57420;LOC_Os05g48890;LOC_Os02g35440;LOC_Os03g03510;LOC_Os10g06630;LOC_Os02g14490;LOC_Os05g14590;LOC_Os04g52440;LOC_Os01g37110;LOC_Os03g28040;LOC_Os02g51860;LOC_Os05g38150
GO:0009553	embryo sac development	Biological Process	6	1	0.266219	LOC_Os01g60810;LOC_Os04g48830;LOC_Os01g65550;LOC_Os08g42600;LOC_Os01g43610;LOC_Os07g41060
GO:0007275	multicellular organismal development	Biological Process	16	1	0.267117	LOC_Os05g39840;LOC_Os06g12280;LOC_Os02g32860;LOC_Os12g41090;LOC_Os02g33780;LOC_Os10g26150;LOC_Os05g20460;LOC_Os11g36740;LOC_Os11g04350;LOC_Os02g51860;LOC_Os09g37200;LOC_Os07g23660;LOC_Os12g02910;LOC_Os09g28370;LOC_Os11g03160;LOC_Os02g58170
GO:0009743	response to carbohydrate	Biological Process	4	1	0.267794	LOC_Os07g46870;LOC_Os09g26880;LOC_Os08g06280;LOC_Os02g41800
GO:0007264	small GTPase mediated signal transduction	Biological Process	3	1	0.268195	LOC_Os06g39875;LOC_Os03g05280;LOC_Os08g41340
GO:0080032	methyl jasmonate esterase activity	Molecular Function	1	1	0.270309	LOC_Os12g02500
GO:0003950	NAD+ ADP-ribosyltransferase activity	Molecular Function	1	1	0.270309	LOC_Os02g32860
GO:0005385	zinc ion transmembrane transporter activity	Molecular Function	1	1	0.270309	LOC_Os05g10840
GO:0080030	methyl indole-3-acetate esterase activity	Molecular Function	1	1	0.270309	LOC_Os12g02500
GO:0003756	protein disulfide isomerase activity	Molecular Function	1	1	0.270309	LOC_Os01g07376
GO:0016788	hydrolase activity, acting on ester bonds	Molecular Function	7	1	0.270561	LOC_Os10g36500;LOC_Os01g11700;LOC_Os06g05550;LOC_Os01g01190;LOC_Os03g08700;LOC_Os01g65790;LOC_Os06g34120
GO:0009986	cell surface	Cellular Component	3	1	0.271284	LOC_Os11g06820;LOC_Os03g14370;LOC_Os08g28710
GO:0052689	carboxylic ester hydrolase activity	Molecular Function	2	1	0.271501	LOC_Os06g34120;LOC_Os11g04350
GO:0010311	lateral root formation	Biological Process	4	1	0.27193	LOC_Os08g28710;LOC_Os03g14370;LOC_Os11g06820;LOC_Os06g22870
GO:0044434	chloroplast part	Cellular Component	5	1	0.272151	LOC_Os03g58790;LOC_Os04g57440;LOC_Os05g02310;LOC_Os06g10210;LOC_Os12g07150
GO:0097306	cellular response to alcohol	Biological Process	1	1	0.274909	LOC_Os08g42840
GO:0010608	posttranscriptional regulation of gene expression	Biological Process	1	1	0.274909	LOC_Os03g15890
GO:0009819	drought recovery	Biological Process	1	1	0.274909	LOC_Os06g14370
GO:0060918	auxin transport	Biological Process	1	1	0.274909	LOC_Os12g06270
GO:0033692	cellular polysaccharide biosynthetic process	Biological Process	1	1	0.274909	LOC_Os05g25430
GO:0006265	DNA topological change	Biological Process	1	1	0.274909	LOC_Os12g42760
GO:0046283	anthocyanin-containing compound metabolic process	Biological Process	1	1	0.274909	LOC_Os03g04240
GO:0010086	embryonic root morphogenesis	Biological Process	1	1	0.274909	LOC_Os02g51320
GO:0045490	pectin catabolic process	Biological Process	2	1	0.275377	LOC_Os07g04190;LOC_Os03g56270
GO:0048831	regulation of shoot system development	Biological Process	2	1	0.275377	LOC_Os07g35880;LOC_Os02g14490
GO:1901698	response to nitrogen compound	Biological Process	4	1	0.276078	LOC_Os02g43290;LOC_Os09g28180;LOC_Os07g06570;LOC_Os08g34550
GO:0005887	integral component of plasma membrane	Cellular Component	4	1	0.276632	LOC_Os08g35210;LOC_Os01g12130;LOC_Os07g48229;LOC_Os07g04180
GO:0005199	structural constituent of cell wall	Molecular Function	2	1	0.277604	LOC_Os03g58110;LOC_Os03g60720
GO:0050502	cis-zeatin O-beta-D-glucosyltransferase activity	Molecular Function	2	1	0.277604	LOC_Os02g51930;LOC_Os01g45110
GO:1901564	organonitrogen compound metabolic process	Biological Process	6	1	0.282132	LOC_Os05g45110;LOC_Os11g07670;LOC_Os06g19550;LOC_Os07g30610;LOC_Os05g35360;LOC_Os01g43270
GO:0042277	peptide binding	Molecular Function	1	1	0.282316	LOC_Os03g58110
GO:0005046	KDEL sequence binding	Molecular Function	1	1	0.282316	LOC_Os04g30800
GO:0047203	13-hydroxylupinine O-tigloyltransferase activity	Molecular Function	1	1	0.282316	LOC_Os10g35950
GO:0008601	protein phosphatase type 2A regulator activity	Molecular Function	1	1	0.282316	LOC_Os09g37060
GO:0019900	kinase binding	Molecular Function	1	1	0.282316	LOC_Os08g41340
GO:0012505	endomembrane system	Cellular Component	3	1	0.282588	LOC_Os05g50550;LOC_Os07g09670;LOC_Os03g53910
GO:0006855	drug transmembrane transport	Biological Process	3	1	0.283438	LOC_Os03g11734;LOC_Os03g12790;LOC_Os01g42410
GO:0044212	transcription regulatory region DNA binding	Molecular Function	3	1	0.28464	LOC_Os09g25070;LOC_Os12g16220;LOC_Os02g14490
GO:0000326	protein storage vacuole	Cellular Component	1	1	0.285644	LOC_Os02g42940
GO:0006807	nitrogen compound metabolic process	Biological Process	8	1	0.287564	LOC_Os11g06570;LOC_Os03g50260;LOC_Os07g01070;LOC_Os01g50090;LOC_Os03g31679;LOC_Os06g15370;LOC_Os11g01340;LOC_Os06g02410
GO:0010275	NAD(P)H dehydrogenase complex assembly	Biological Process	1	1	0.288495	LOC_Os10g06630
GO:0009308	amine metabolic process	Biological Process	1	1	0.288495	LOC_Os06g23114
GO:0046395	carboxylic acid catabolic process	Biological Process	1	1	0.288495	LOC_Os01g11160
GO:0034389	lipid particle organization	Biological Process	1	1	0.288495	LOC_Os06g14370
GO:0006568	tryptophan metabolic process	Biological Process	1	1	0.288495	LOC_Os06g24180
GO:0071577	zinc ion transmembrane transport	Biological Process	1	1	0.288495	LOC_Os05g10840
GO:0080055	low-affinity nitrate transport	Biological Process	1	1	0.288495	LOC_Os06g15370
GO:0010071	root meristem specification	Biological Process	1	1	0.288495	LOC_Os03g08550
GO:0005513	detection of calcium ion	Biological Process	1	1	0.288495	LOC_Os01g51420
GO:0006073	cellular glucan metabolic process	Biological Process	3	1	0.288536	LOC_Os01g51400;LOC_Os12g01700;LOC_Os01g11160
GO:0009832	plant-type cell wall biogenesis	Biological Process	6	1	0.288557	LOC_Os06g46340;LOC_Os06g05550;LOC_Os03g56270;LOC_Os07g04190;LOC_Os02g35970;LOC_Os07g41360
GO:0010026	trichome differentiation	Biological Process	2	1	0.289281	LOC_Os09g27320;LOC_Os01g32920
GO:0033554	cellular response to stress	Biological Process	14	1	0.291093	LOC_Os05g48810;LOC_Os09g25060;LOC_Os07g04730;LOC_Os01g43270;LOC_Os02g43290;LOC_Os07g44950;LOC_Os09g36580;LOC_Os01g53420;LOC_Os07g43560;LOC_Os02g17710;LOC_Os11g02540;LOC_Os07g30610;LOC_Os09g27320;LOC_Os11g36000
GO:0035251	UDP-glucosyltransferase activity	Molecular Function	3	1	0.293592	LOC_Os07g32630;LOC_Os07g30610;LOC_Os06g08830
GO:0010279	indole-3-acetic acid amido synthetase activity	Molecular Function	1	1	0.294125	LOC_Os01g55940
GO:0008970	phosphatidylcholine 1-acylhydrolase activity	Molecular Function	1	1	0.294125	LOC_Os01g46250
GO:0015095	magnesium ion transmembrane transporter activity	Molecular Function	1	1	0.294125	LOC_Os03g48000
GO:0016884	carbon-nitrogen ligase activity, with glutamine as amido-N-donor	Molecular Function	1	1	0.294125	LOC_Os12g07150
GO:0006813	potassium ion transport	Biological Process	2	1	0.296222	LOC_Os02g41710;LOC_Os04g51830
GO:0030154	cell differentiation	Biological Process	18	1	0.297623	LOC_Os01g66740;LOC_Os10g42030;LOC_Os07g33440;LOC_Os02g06090;LOC_Os11g36000;LOC_Os12g43660;LOC_Os11g07170;LOC_Os04g40440;LOC_Os10g32990;LOC_Os04g08280;LOC_Os05g38500;LOC_Os12g01700;LOC_Os05g47680;LOC_Os04g44830;LOC_Os08g42690;LOC_Os07g04730;LOC_Os06g28480;LOC_Os08g14940
GO:0030048	actin filament-based movement	Biological Process	3	1	0.298752	LOC_Os04g44850;LOC_Os11g07670;LOC_Os03g58980
GO:0006629	lipid metabolic process	Biological Process	9	1	0.299614	LOC_Os01g43140;LOC_Os07g04730;LOC_Os09g33820;LOC_Os03g40670;LOC_Os01g11700;LOC_Os06g34120;LOC_Os08g36320;LOC_Os02g48770;LOC_Os06g05550
GO:2000024	regulation of leaf development	Biological Process	1	1	0.301826	LOC_Os05g45240
GO:1900140	regulation of seedling development	Biological Process	1	1	0.301826	LOC_Os08g42840
GO:0051259	protein oligomerization	Biological Process	1	1	0.301826	LOC_Os03g45340
GO:0006071	glycerol metabolic process	Biological Process	1	1	0.301826	LOC_Os03g40670
GO:0008308	voltage-gated anion channel activity	Molecular Function	1	1	0.30574	LOC_Os01g43460
GO:0043425	bHLH transcription factor binding	Molecular Function	1	1	0.30574	LOC_Os01g09930
GO:0047134	protein-disulfide reductase activity	Molecular Function	1	1	0.30574	LOC_Os03g29190
GO:0008121	ubiquinol-cytochrome-c reductase activity	Molecular Function	1	1	0.30574	LOC_Os07g41310
GO:0030234	enzyme regulator activity	Molecular Function	1	1	0.30574	LOC_Os09g38670
GO:0051607	defense response to virus	Biological Process	3	1	0.308987	LOC_Os05g43390;LOC_Os03g58420;LOC_Os02g33550
GO:0010359	regulation of anion channel activity	Biological Process	5	1	0.309962	LOC_Os04g39880;LOC_Os06g21570;LOC_Os11g07170;LOC_Os08g14940;LOC_Os06g46799
GO:0022857	transmembrane transporter activity	Molecular Function	2	1	0.314101	LOC_Os08g28170;LOC_Os07g37510
GO:0015238	drug transmembrane transporter activity	Molecular Function	2	1	0.314101	LOC_Os03g11734;LOC_Os03g12790
GO:0010031	circumnutation	Biological Process	1	1	0.314908	LOC_Os12g16220
GO:0009057	macromolecule catabolic process	Biological Process	1	1	0.314908	LOC_Os10g28050
GO:0009069	serine family amino acid metabolic process	Biological Process	1	1	0.314908	LOC_Os06g01934
GO:0044030	regulation of DNA methylation	Biological Process	1	1	0.314908	LOC_Os09g27060
GO:0051501	diterpene phytoalexin metabolic process	Biological Process	1	1	0.314908	LOC_Os02g36140
GO:0001932	regulation of protein phosphorylation	Biological Process	1	1	0.314908	LOC_Os10g06630
GO:1901606	alpha-amino acid catabolic process	Biological Process	1	1	0.314908	LOC_Os03g04240
GO:0016125	sterol metabolic process	Biological Process	1	1	0.314908	LOC_Os01g64750
GO:0010188	response to microbial phytotoxin	Biological Process	1	1	0.314908	LOC_Os01g07376
GO:0010008	endosome membrane	Cellular Component	1	1	0.315067	LOC_Os02g55890
GO:0009944	polarity specification of adaxial/abaxial axis	Biological Process	7	1	0.316787	LOC_Os08g41340;LOC_Os12g04410;LOC_Os09g29490;LOC_Os07g41310;LOC_Os08g28170;LOC_Os01g47400;LOC_Os02g14490
GO:0048467	gynoecium development	Biological Process	2	1	0.316975	LOC_Os01g07500;LOC_Os01g66490
GO:0050275	scopoletin glucosyltransferase activity	Molecular Function	1	1	0.317164	LOC_Os01g45110
GO:0070300	phosphatidic acid binding	Molecular Function	1	1	0.317164	LOC_Os10g41490
GO:0030551	cyclic nucleotide binding	Molecular Function	1	1	0.317164	LOC_Os02g41710
GO:0008097	5S rRNA binding	Molecular Function	1	1	0.317164	LOC_Os03g05560
GO:0006468	protein phosphorylation	Biological Process	51	1	0.317892	LOC_Os09g02250;LOC_Os08g28710;LOC_Os02g43290;LOC_Os04g51030;LOC_Os10g19200;LOC_Os04g29960;LOC_Os03g56270;LOC_Os10g32990;LOC_Os04g22120;LOC_Os07g29330;LOC_Os12g43660;LOC_Os05g07420;LOC_Os10g37230;LOC_Os06g43170;LOC_Os09g17630;LOC_Os07g06570;LOC_Os04g29580;LOC_Os10g42030;LOC_Os01g51400;LOC_Os08g14940;LOC_Os12g41090;LOC_Os11g10290;LOC_Os05g36050;LOC_Os04g57630;LOC_Os08g10070;LOC_Os01g19370;LOC_Os06g…
GO:0010380	regulation of chlorophyll biosynthetic process	Biological Process	3	1	0.319233	LOC_Os07g39910;LOC_Os01g74020;LOC_Os06g39650
GO:0000398	mRNA splicing, via spliceosome	Biological Process	5	1	0.320952	LOC_Os01g65550;LOC_Os10g42030;LOC_Os10g06630;LOC_Os02g44940;LOC_Os07g48390
GO:0009834	plant-type secondary cell wall biogenesis	Biological Process	4	1	0.322252	LOC_Os01g46350;LOC_Os07g34070;LOC_Os10g38000;LOC_Os05g33900
GO:0009785	blue light signaling pathway	Biological Process	3	1	0.324357	LOC_Os03g48970;LOC_Os10g06630;LOC_Os02g35970
GO:0009640	photomorphogenesis	Biological Process	10	1	0.326609	LOC_Os06g14370;LOC_Os02g51320;LOC_Os09g27320;LOC_Os12g03110;LOC_Os01g13280;LOC_Os07g02540;LOC_Os03g58320;LOC_Os01g70310;LOC_Os04g28570;LOC_Os03g14370
GO:0007276	gamete generation	Biological Process	1	1	0.327746	LOC_Os03g58790
GO:0048511	rhythmic process	Biological Process	1	1	0.327746	LOC_Os01g74020
GO:0052386	cell wall thickening	Biological Process	1	1	0.327746	LOC_Os04g44850
GO:0071333	cellular response to glucose stimulus	Biological Process	1	1	0.327746	LOC_Os06g39960
GO:0043484	regulation of RNA splicing	Biological Process	1	1	0.327746	LOC_Os03g15890
GO:0009150	purine ribonucleotide metabolic process	Biological Process	1	1	0.327746	LOC_Os09g28210
GO:0032953	regulation of (1->3)-beta-D-glucan biosynthetic process	Biological Process	1	1	0.327746	LOC_Os10g42030
GO:0047627	adenylylsulfatase activity	Molecular Function	1	1	0.3284	LOC_Os09g28210
GO:0015399	primary active transmembrane transporter activity	Molecular Function	1	1	0.3284	LOC_Os07g04180
GO:0015385	sodium	Molecular Function	1	1	0.3284	LOC_Os07g47100
GO:0032550	purine ribonucleoside binding	Molecular Function	1	1	0.3284	LOC_Os03g03790
GO:0010431	seed maturation	Biological Process	4	1	0.330721	LOC_Os10g32990;LOC_Os01g47080;LOC_Os12g43660;LOC_Os08g42840
GO:0016051	carbohydrate biosynthetic process	Biological Process	2	1	0.330733	LOC_Os04g44850;LOC_Os01g52710
GO:0051782	negative regulation of cell division	Biological Process	2	1	0.330733	LOC_Os01g66490;LOC_Os08g42600
GO:0000902	cell morphogenesis	Biological Process	7	1	0.331778	LOC_Os12g06270;LOC_Os12g28770;LOC_Os03g08550;LOC_Os12g38810;LOC_Os01g35330;LOC_Os08g42690;LOC_Os10g19180
GO:0015112	nitrate transmembrane transporter activity	Molecular Function	2	1	0.332208	LOC_Os07g01070;LOC_Os03g04570
GO:0031323	regulation of cellular metabolic process	Biological Process	8	1	0.337063	LOC_Os08g16660;LOC_Os01g41550;LOC_Os06g40818;LOC_Os01g46340;LOC_Os05g25430;LOC_Os01g72510;LOC_Os06g20040;LOC_Os03g53910
GO:0000394	RNA splicing, via endonucleolytic cleavage and ligation	Biological Process	6	1	0.337565	LOC_Os10g42030;LOC_Os05g25540;LOC_Os03g01820;LOC_Os03g05280;LOC_Os06g46340;LOC_Os09g27950
GO:0004806	triglyceride lipase activity	Molecular Function	2	1	0.338215	LOC_Os01g46250;LOC_Os01g43140
GO:0042626	ATPase activity, coupled to transmembrane movement of substances	Molecular Function	3	1	0.338515	LOC_Os05g02890;LOC_Os01g42410;LOC_Os01g61940
GO:0006820	anion transport	Biological Process	4	1	0.339201	LOC_Os07g37510;LOC_Os02g43290;LOC_Os12g07150;LOC_Os01g46400
GO:0005262	calcium channel activity	Molecular Function	1	1	0.339452	LOC_Os02g41710
GO:0004602	glutathione peroxidase activity	Molecular Function	1	1	0.339452	LOC_Os03g04240
GO:0046983	protein dimerization activity	Molecular Function	18	1	0.340189	LOC_Os01g56690;LOC_Os04g28280;LOC_Os04g57630;LOC_Os02g41800;LOC_Os01g09930;LOC_Os11g11410;LOC_Os12g09770;LOC_Os08g09840;LOC_Os08g42840;LOC_Os02g51320;LOC_Os02g39140;LOC_Os09g28210;LOC_Os02g35660;LOC_Os06g39960;LOC_Os06g22870;LOC_Os01g70310;LOC_Os10g40740;LOC_Os10g39750
GO:0030010	establishment of cell polarity	Biological Process	1	1	0.340343	LOC_Os09g25060
GO:0015994	chlorophyll metabolic process	Biological Process	1	1	0.340343	LOC_Os02g56860
GO:0009765	photosynthesis, light harvesting	Biological Process	1	1	0.340343	LOC_Os04g38410
GO:1901615	organic hydroxy compound metabolic process	Biological Process	1	1	0.340343	LOC_Os06g08830
GO:0009961	response to 1-aminocyclopropane-1-carboxylic acid	Biological Process	1	1	0.340343	LOC_Os03g05280
GO:0044550	secondary metabolite biosynthetic process	Biological Process	1	1	0.340343	LOC_Os03g63390
GO:0006621	protein retention in ER lumen	Biological Process	1	1	0.340343	LOC_Os04g30800
GO:0043680	filiform apparatus	Cellular Component	1	1	0.34328	LOC_Os05g25430
GO:0051536	iron-sulfur cluster binding	Molecular Function	2	1	0.344204	LOC_Os05g45350;LOC_Os01g27140
GO:0009060	aerobic respiration	Biological Process	2	1	0.344411	LOC_Os07g42910;LOC_Os07g41310
GO:0009585	red, far-red light phototransduction	Biological Process	2	1	0.344411	LOC_Os06g40080;LOC_Os10g06630
GO:0019761	glucosinolate biosynthetic process	Biological Process	8	1	0.345451	LOC_Os01g26210;LOC_Os05g50550;LOC_Os05g33900;LOC_Os06g24180;LOC_Os07g01070;LOC_Os03g04240;LOC_Os03g03790;LOC_Os03g19240
GO:0016021	integral component of membrane	Cellular Component	59	1	0.348433	LOC_Os02g02450;LOC_Os09g27950;LOC_Os03g56270;LOC_Os07g09670;LOC_Os09g02250;LOC_Os07g01070;LOC_Os06g43170;LOC_Os11g05690;LOC_Os03g53910;LOC_Os03g46420;LOC_Os06g14370;LOC_Os02g55890;LOC_Os04g45900;LOC_Os10g32990;LOC_Os04g51830;LOC_Os12g43660;LOC_Os02g14980;LOC_Os04g58470;LOC_Os01g53060;LOC_Os04g57630;LOC_Os02g52550;LOC_Os02g13870;LOC_Os01g51400;LOC_Os05g27820;LOC_Os06g01760;LOC_Os08g14940;LOC_Os04g…
GO:0051128	regulation of cellular component organization	Biological Process	3	1	0.349962	LOC_Os11g29420;LOC_Os05g25430;LOC_Os12g38810
GO:0005375	copper ion transmembrane transporter activity	Molecular Function	1	1	0.350323	LOC_Os04g33900
GO:0004180	carboxypeptidase activity	Molecular Function	1	1	0.350323	LOC_Os11g05760
GO:0052694	jasmonoyl-isoleucine-12-hydroxylase activity	Molecular Function	1	1	0.350323	LOC_Os04g47250
GO:0090333	regulation of stomatal closure	Biological Process	2	1	0.351217	LOC_Os07g18240;LOC_Os07g03870
GO:0033591	response to L-ascorbic acid	Biological Process	1	1	0.352704	LOC_Os04g49700
GO:0006805	xenobiotic metabolic process	Biological Process	1	1	0.352704	LOC_Os07g32630
GO:0046856	phosphatidylinositol dephosphorylation	Biological Process	1	1	0.352704	LOC_Os01g08780
GO:0044265	cellular macromolecule catabolic process	Biological Process	1	1	0.352704	LOC_Os05g07090
GO:0009685	gibberellin metabolic process	Biological Process	1	1	0.352704	LOC_Os02g36210
GO:0035434	copper ion transmembrane transport	Biological Process	1	1	0.352704	LOC_Os04g33900
GO:0042435	indole-containing compound biosynthetic process	Biological Process	1	1	0.352704	LOC_Os06g24180
GO:0009314	response to radiation	Biological Process	1	1	0.352704	LOC_Os09g27060
GO:0006096	glycolytic process	Biological Process	11	1	0.352961	LOC_Os04g57440;LOC_Os10g06630;LOC_Os12g06270;LOC_Os09g29070;LOC_Os01g09460;LOC_Os07g41310;LOC_Os01g65550;LOC_Os04g01740;LOC_Os03g02260;LOC_Os01g47080;LOC_Os03g21260
GO:0008652	cellular amino acid biosynthetic process	Biological Process	3	1	0.355074	LOC_Os06g24180;LOC_Os06g01934;LOC_Os10g40740
GO:0006655	phosphatidylglycerol biosynthetic process	Biological Process	3	1	0.355074	LOC_Os06g14370;LOC_Os05g37600;LOC_Os01g44069
GO:0046608	carotenoid isomerase activity	Molecular Function	2	1	0.35613	LOC_Os01g65550;LOC_Os07g41060
GO:0019915	lipid storage	Biological Process	4	1	0.356178	LOC_Os01g70310;LOC_Os03g14370;LOC_Os06g14370;LOC_Os01g46250
GO:0009514	glyoxysome	Cellular Component	1	1	0.356948	LOC_Os02g02400
GO:0009791	post-embryonic development	Biological Process	24	1	0.357667	LOC_Os01g24710;LOC_Os02g56860;LOC_Os04g28420;LOC_Os05g25430;LOC_Os01g08130;LOC_Os01g68720;LOC_Os12g43510;LOC_Os06g38970;LOC_Os09g28640;LOC_Os04g51030;LOC_Os07g44950;LOC_Os08g42690;LOC_Os07g41590;LOC_Os03g30830;LOC_Os12g10870;LOC_Os04g29960;LOC_Os07g04730;LOC_Os01g61610;LOC_Os07g07230;LOC_Os03g53910;LOC_Os05g02390;LOC_Os12g29160;LOC_Os08g37390;LOC_Os08g16260
GO:0010584	pollen exine formation	Biological Process	5	1	0.357848	LOC_Os07g40690;LOC_Os10g42030;LOC_Os03g04680;LOC_Os09g27950;LOC_Os06g04080
GO:0010183	pollen tube guidance	Biological Process	2	1	0.357998	LOC_Os03g29190;LOC_Os04g52440
GO:0006284	base-excision repair	Biological Process	2	1	0.357998	LOC_Os01g50090;LOC_Os08g38170
GO:0048610	cellular process involved in reproduction	Biological Process	7	1	0.358999	LOC_Os11g07170;LOC_Os04g40440;LOC_Os12g04360;LOC_Os02g17730;LOC_Os08g14940;LOC_Os04g42620;LOC_Os11g36000
GO:0000272	polysaccharide catabolic process	Biological Process	4	1	0.360423	LOC_Os12g43660;LOC_Os07g41310;LOC_Os10g32990;LOC_Os09g29070
GO:0071705	nitrogen compound transport	Biological Process	4	1	0.360423	LOC_Os12g07150;LOC_Os01g46400;LOC_Os07g37510;LOC_Os02g43290
GO:0004623	phospholipase A2 activity	Molecular Function	1	1	0.361015	LOC_Os04g57440
GO:0048544	recognition of pollen	Biological Process	5	1	0.361551	LOC_Os04g34270;LOC_Os05g07420;LOC_Os11g10290;LOC_Os06g06960;LOC_Os03g35600
GO:0030246	carbohydrate binding	Molecular Function	6	1	0.363452	LOC_Os07g18240;LOC_Os06g46340;LOC_Os04g22120;LOC_Os07g09670;LOC_Os07g03870;LOC_Os05g35360
GO:0022402	cell cycle process	Biological Process	6	1	0.364093	LOC_Os12g41180;LOC_Os03g56270;LOC_Os09g27060;LOC_Os07g04190;LOC_Os04g04060;LOC_Os08g42840
GO:0009846	pollen germination	Biological Process	4	1	0.364667	LOC_Os07g36630;LOC_Os06g33170;LOC_Os01g02020;LOC_Os11g03230
GO:0010022	meristem determinacy	Biological Process	1	1	0.364834	LOC_Os07g06620
GO:0080126	ovary septum development	Biological Process	1	1	0.364834	LOC_Os09g28210
GO:0015827	tryptophan transport	Biological Process	1	1	0.364834	LOC_Os07g04180
GO:0001676	long-chain fatty acid metabolic process	Biological Process	1	1	0.364834	LOC_Os11g06880
GO:0010629	negative regulation of gene expression	Biological Process	1	1	0.364834	LOC_Os12g16220
GO:0015810	aspartate transport	Biological Process	1	1	0.364834	LOC_Os07g04180
GO:2000023	regulation of lateral root development	Biological Process	1	1	0.364834	LOC_Os09g27060
GO:0006644	phospholipid metabolic process	Biological Process	1	1	0.364834	LOC_Os02g02930
GO:0015693	magnesium ion transport	Biological Process	1	1	0.364834	LOC_Os03g48000
GO:0048856	anatomical structure development	Biological Process	19	1	0.366127	LOC_Os06g35970;LOC_Os01g20030;LOC_Os04g50204;LOC_Os01g08780;LOC_Os09g31080;LOC_Os05g39840;LOC_Os02g46690;LOC_Os11g03160;LOC_Os06g39650;LOC_Os02g14760;LOC_Os09g28370;LOC_Os10g37230;LOC_Os12g02910;LOC_Os07g23660;LOC_Os01g11160;LOC_Os09g37200;LOC_Os05g20460;LOC_Os10g26150;LOC_Os12g08720
GO:0043167	ion binding	Molecular Function	5	1	0.367134	LOC_Os12g04410;LOC_Os01g65550;LOC_Os06g23114;LOC_Os05g43880;LOC_Os08g29030
GO:0006972	hyperosmotic response	Biological Process	6	1	0.367418	LOC_Os01g65550;LOC_Os07g41310;LOC_Os12g06270;LOC_Os04g57440;LOC_Os01g08860;LOC_Os04g01740
GO:0005759	mitochondrial matrix	Cellular Component	3	1	0.367887	LOC_Os06g39712;LOC_Os03g02260;LOC_Os03g61920
GO:0050776	regulation of immune response	Biological Process	2	1	0.37148	LOC_Os11g36000;LOC_Os02g17710
GO:0000303	response to superoxide	Biological Process	2	1	0.37148	LOC_Os03g20650;LOC_Os09g26880
GO:0009451	RNA modification	Biological Process	2	1	0.37148	LOC_Os07g39910;LOC_Os03g15890
GO:0004709	MAP kinase kinase kinase activity	Molecular Function	1	1	0.371531	LOC_Os07g29330
GO:0048449	floral organ formation	Biological Process	4	1	0.373151	LOC_Os10g39750;LOC_Os01g44090;LOC_Os07g41310;LOC_Os09g27060
GO:0048518	positive regulation of biological process	Biological Process	4	1	0.373151	LOC_Os07g44950;LOC_Os01g68720;LOC_Os12g01700;LOC_Os12g43660
GO:0009744	response to sucrose	Biological Process	11	1	0.374192	LOC_Os09g23350;LOC_Os05g31280;LOC_Os02g50240;LOC_Os01g66490;LOC_Os08g34580;LOC_Os07g07230;LOC_Os03g17230;LOC_Os07g29330;LOC_Os07g41360;LOC_Os01g42410;LOC_Os08g05520
GO:0006471	protein ADP-ribosylation	Biological Process	1	1	0.376737	LOC_Os02g32860
GO:0015931	nucleobase-containing compound transport	Biological Process	1	1	0.376737	LOC_Os09g38510
GO:0007186	G-protein coupled receptor signaling pathway	Biological Process	1	1	0.376737	LOC_Os09g25980
GO:0005856	cytoskeleton	Cellular Component	2	1	0.378086	LOC_Os05g50800;LOC_Os01g37110
GO:0009897	external side of plasma membrane	Cellular Component	2	1	0.378086	LOC_Os07g41310;LOC_Os05g38500
GO:0031072	heat shock protein binding	Molecular Function	2	1	0.379737	LOC_Os06g44160;LOC_Os01g42190
GO:0052716	hydroquinone	Molecular Function	1	1	0.381874	LOC_Os11g42220
GO:0050062	long-chain-fatty-acyl-CoA reductase activity	Molecular Function	1	1	0.381874	LOC_Os04g28570
GO:0004620	phospholipase activity	Molecular Function	1	1	0.381874	LOC_Os09g33820
GO:0042299	lupeol synthase activity	Molecular Function	1	1	0.381874	LOC_Os01g42410
GO:0030742	GTP-dependent protein binding	Molecular Function	1	1	0.381874	LOC_Os03g05280
GO:0031307	integral component of mitochondrial outer membrane	Cellular Component	1	1	0.383438	LOC_Os01g09460
GO:0009533	chloroplast stromal thylakoid	Cellular Component	1	1	0.383438	LOC_Os10g06630
GO:0043086	negative regulation of catalytic activity	Biological Process	5	1	0.383775	LOC_Os01g65790;LOC_Os04g44830;LOC_Os01g64860;LOC_Os01g07376;LOC_Os10g36500
GO:0019243	methylglyoxal catabolic process to D-lactate	Biological Process	3	1	0.385604	LOC_Os01g56560;LOC_Os01g27140;LOC_Os03g02260
GO:0042752	regulation of circadian rhythm	Biological Process	3	1	0.385604	LOC_Os12g16220;LOC_Os10g41490;LOC_Os10g06630
GO:0009913	epidermal cell differentiation	Biological Process	3	1	0.385604	LOC_Os12g42760;LOC_Os03g40670;LOC_Os12g41180
GO:0050821	protein stabilization	Biological Process	1	1	0.388418	LOC_Os04g01740
GO:0048508	embryonic meristem development	Biological Process	1	1	0.388418	LOC_Os12g43660
GO:1900424	regulation of defense response to bacterium	Biological Process	1	1	0.388418	LOC_Os07g29330
GO:0006473	protein acetylation	Biological Process	1	1	0.388418	LOC_Os09g27450
GO:0006984	ER-nucleus signaling pathway	Biological Process	1	1	0.388418	LOC_Os01g42190
GO:0010483	pollen tube reception	Biological Process	1	1	0.388418	LOC_Os05g25430
GO:2000280	regulation of root development	Biological Process	1	1	0.388418	LOC_Os03g58980
GO:0007231	osmosensory signaling pathway	Biological Process	1	1	0.388418	LOC_Os08g35210
GO:0033500	carbohydrate homeostasis	Biological Process	1	1	0.388418	LOC_Os08g35210
GO:0048569	post-embryonic organ development	Biological Process	3	1	0.390662	LOC_Os04g29960;LOC_Os04g51030;LOC_Os05g34530
GO:0009086	methionine biosynthetic process	Biological Process	5	1	0.391179	LOC_Os09g27950;LOC_Os06g46340;LOC_Os03g05280;LOC_Os05g25540;LOC_Os03g01820
GO:0040007	growth	Biological Process	5	1	0.391179	LOC_Os05g48900;LOC_Os10g41490;LOC_Os09g02250;LOC_Os08g16050;LOC_Os08g42690
GO:0022891	substrate-specific transmembrane transporter activity	Molecular Function	2	1	0.391404	LOC_Os07g37510;LOC_Os11g19240
GO:0008094	DNA-dependent ATPase activity	Molecular Function	1	1	0.392048	LOC_Os05g14590
GO:0016881	acid-amino acid ligase activity	Molecular Function	1	1	0.392048	LOC_Os01g13280
GO:0015172	acidic amino acid transmembrane transporter activity	Molecular Function	1	1	0.392048	LOC_Os07g04180
GO:0008237	metallopeptidase activity	Molecular Function	1	1	0.392048	LOC_Os01g51060
GO:0004003	ATP-dependent DNA helicase activity	Molecular Function	1	1	0.392048	LOC_Os09g27060
GO:0006869	lipid transport	Biological Process	4	1	0.394313	LOC_Os07g01070;LOC_Os03g04570;LOC_Os01g47050;LOC_Os10g40420
GO:0045088	regulation of innate immune response	Biological Process	4	1	0.394313	LOC_Os03g53910;LOC_Os04g22120;LOC_Os09g36580;LOC_Os07g04730
GO:0042127	regulation of cell proliferation	Biological Process	4	1	0.394313	LOC_Os11g48000;LOC_Os03g08550;LOC_Os01g44090;LOC_Os07g36630
GO:0009595	detection of biotic stimulus	Biological Process	7	1	0.395552	LOC_Os01g02560;LOC_Os11g02540;LOC_Os02g17710;LOC_Os01g02790;LOC_Os01g02780;LOC_Os01g42410;LOC_Os04g08280
GO:0031463	Cul3-RING ubiquitin ligase complex	Cellular Component	1	1	0.396272	LOC_Os10g06630
GO:0009909	regulation of flower development	Biological Process	12	1	0.397118	LOC_Os07g06620;LOC_Os01g44090;LOC_Os04g57630;LOC_Os07g41310;LOC_Os01g74020;LOC_Os03g14370;LOC_Os01g70310;LOC_Os12g04360;LOC_Os10g39750;LOC_Os06g14370;LOC_Os09g27320;LOC_Os11g48000
GO:0009642	response to light intensity	Biological Process	1	1	0.399879	LOC_Os09g25070
GO:0006986	response to unfolded protein	Biological Process	1	1	0.399879	LOC_Os05g50990
GO:0018874	benzoate metabolic process	Biological Process	1	1	0.399879	LOC_Os01g55940
GO:0015809	arginine transport	Biological Process	1	1	0.399879	LOC_Os07g04180
GO:0071366	cellular response to indolebutyric acid stimulus	Biological Process	1	1	0.399879	LOC_Os01g42410
GO:0006874	cellular calcium ion homeostasis	Biological Process	1	1	0.399879	LOC_Os02g41710
GO:0015630	microtubule cytoskeleton	Cellular Component	2	1	0.400208	LOC_Os01g37110;LOC_Os05g50800
GO:0008907	integrase activity	Molecular Function	1	1	0.402054	LOC_Os03g53550
GO:0009922	fatty acid elongase activity	Molecular Function	1	1	0.402054	LOC_Os02g56860
GO:0005975	carbohydrate metabolic process	Biological Process	15	1	0.402088	LOC_Os03g02610;LOC_Os05g35360;LOC_Os10g28080;LOC_Os10g28050;LOC_Os01g47400;LOC_Os04g30800;LOC_Os01g08780;LOC_Os07g35510;LOC_Os06g01760;LOC_Os06g46340;LOC_Os06g21570;LOC_Os02g15690;LOC_Os06g04080;LOC_Os04g39880;LOC_Os07g49080
GO:0045036	protein targeting to chloroplast	Biological Process	2	1	0.404661	LOC_Os03g02260;LOC_Os08g42690
GO:0042631	cellular response to water deprivation	Biological Process	6	1	0.407358	LOC_Os01g56560;LOC_Os04g33060;LOC_Os07g37510;LOC_Os08g39730;LOC_Os12g41090;LOC_Os03g03510
GO:0016853	isomerase activity	Molecular Function	2	1	0.408715	LOC_Os04g33060;LOC_Os03g17230
GO:0009631	cold acclimation	Biological Process	3	1	0.410784	LOC_Os05g02390;LOC_Os01g64750;LOC_Os03g05280
GO:0015804	neutral amino acid transport	Biological Process	1	1	0.411127	LOC_Os07g04180
GO:0009089	lysine biosynthetic process via diaminopimelate	Biological Process	1	1	0.411127	LOC_Os03g63330
GO:0009687	abscisic acid metabolic process	Biological Process	1	1	0.411127	LOC_Os07g33440
GO:0070887	cellular response to chemical stimulus	Biological Process	1	1	0.411127	LOC_Os11g05690
GO:0019853	L-ascorbic acid biosynthetic process	Biological Process	1	1	0.411127	LOC_Os06g36560
GO:0006914	autophagy	Biological Process	2	1	0.411198	LOC_Os04g30800;LOC_Os08g06280
GO:0005242	inward rectifier potassium channel activity	Molecular Function	1	1	0.411896	LOC_Os02g41710
GO:0004177	aminopeptidase activity	Molecular Function	1	1	0.411896	LOC_Os12g43363
GO:0070647	protein modification by small protein conjugation or removal	Biological Process	3	1	0.415783	LOC_Os12g43820;LOC_Os10g39750;LOC_Os05g39840
GO:0050826	response to freezing	Biological Process	4	1	0.419553	LOC_Os10g39750;LOC_Os03g14370;LOC_Os01g70310;LOC_Os06g14370
GO:0036202	ent-cassa-12,15-diene 11-hydroxylase activity	Molecular Function	1	1	0.421576	LOC_Os08g39730
GO:0048768	root hair cell tip growth	Biological Process	1	1	0.422163	LOC_Os03g01330
GO:0048462	carpel formation	Biological Process	1	1	0.422163	LOC_Os09g28210
GO:0048480	stigma development	Biological Process	1	1	0.422163	LOC_Os04g47250
GO:0010623	developmental programmed cell death	Biological Process	1	1	0.422163	LOC_Os04g57440
GO:0044267	cellular protein metabolic process	Biological Process	4	1	0.423738	LOC_Os03g53910;LOC_Os01g51400;LOC_Os09g02250;LOC_Os03g28040
GO:0005198	structural molecule activity	Molecular Function	2	1	0.425783	LOC_Os02g42940;LOC_Os01g61330
GO:0043424	protein histidine kinase binding	Molecular Function	2	1	0.425783	LOC_Os01g66490;LOC_Os10g06630
GO:0051301	cell division	Biological Process	10	1	0.426164	LOC_Os12g24320;LOC_Os08g37390;LOC_Os02g35440;LOC_Os04g40940;LOC_Os02g41800;LOC_Os04g04060;LOC_Os02g17710;LOC_Os07g06570;LOC_Os06g14370;LOC_Os03g01330
GO:0044085	cellular component biogenesis	Biological Process	4	1	0.427914	LOC_Os03g28040;LOC_Os08g28710;LOC_Os02g56860;LOC_Os03g05560
GO:0031625	ubiquitin protein ligase binding	Molecular Function	4	1	0.428938	LOC_Os01g02790;LOC_Os01g02780;LOC_Os01g02560;LOC_Os03g35600
GO:0003682	chromatin binding	Molecular Function	13	1	0.430325	LOC_Os07g48870;LOC_Os11g06570;LOC_Os01g65370;LOC_Os04g40940;LOC_Os09g27060;LOC_Os11g45740;LOC_Os08g05520;LOC_Os01g74020;LOC_Os01g36460;LOC_Os03g02240;LOC_Os02g14490;LOC_Os03g53550;LOC_Os03g25550
GO:0006790	sulfur compound metabolic process	Biological Process	2	1	0.430591	LOC_Os09g28210;LOC_Os02g56860
GO:0010501	RNA secondary structure unwinding	Biological Process	2	1	0.430591	LOC_Os07g41060;LOC_Os01g65550
GO:0010294	abscisic acid glucosyltransferase activity	Molecular Function	1	1	0.431097	LOC_Os01g45110
GO:0080019	fatty-acyl-CoA reductase (alcohol-forming) activity	Molecular Function	1	1	0.431097	LOC_Os04g28570
GO:0046975	histone methyltransferase activity (H3-K36 specific)	Molecular Function	2	1	0.431415	LOC_Os01g65550;LOC_Os07g41060
GO:0009267	cellular response to starvation	Biological Process	1	1	0.432994	LOC_Os11g05690
GO:0051260	protein homooligomerization	Biological Process	1	1	0.432994	LOC_Os03g16020
GO:0071840	cellular component organization or biogenesis	Biological Process	8	1	0.433002	LOC_Os01g16140;LOC_Os02g07730;LOC_Os01g47080;LOC_Os03g58470;LOC_Os03g31679;LOC_Os02g33780;LOC_Os02g14760;LOC_Os05g32230
GO:0000159	protein phosphatase type 2A complex	Cellular Component	1	1	0.433194	LOC_Os09g37060
GO:0035194	posttranscriptional gene silencing by RNA	Biological Process	3	1	0.435637	LOC_Os06g01934;LOC_Os01g74550;LOC_Os01g66740
GO:0008219	cell death	Biological Process	3	1	0.435637	LOC_Os02g35490;LOC_Os03g20650;LOC_Os07g29330
GO:0010150	leaf senescence	Biological Process	8	1	0.435825	LOC_Os12g02500;LOC_Os02g33550;LOC_Os01g74020;LOC_Os01g65550;LOC_Os09g17630;LOC_Os01g66740;LOC_Os02g56900;LOC_Os03g58420
GO:0009662	etioplast organization	Biological Process	2	1	0.43698	LOC_Os01g65550;LOC_Os07g41060
GO:0009610	response to symbiotic fungus	Biological Process	2	1	0.43698	LOC_Os08g36480;LOC_Os06g01934
GO:0009688	abscisic acid biosynthetic process	Biological Process	2	1	0.43698	LOC_Os07g46870;LOC_Os01g42190
GO:0032259	methylation	Biological Process	6	1	0.437191	LOC_Os02g48770;LOC_Os04g57550;LOC_Os09g34320;LOC_Os02g51860;LOC_Os12g09770;LOC_Os11g15040
GO:0015175	neutral amino acid transmembrane transporter activity	Molecular Function	1	1	0.440462	LOC_Os07g04180
GO:0004402	histone acetyltransferase activity	Molecular Function	1	1	0.440462	LOC_Os03g01330
GO:0003887	DNA-directed DNA polymerase activity	Molecular Function	1	1	0.440462	LOC_Os08g36330
GO:0048645	organ formation	Biological Process	3	1	0.440561	LOC_Os06g01934;LOC_Os05g36050;LOC_Os05g25540
GO:0006355	regulation of transcription, DNA-templated	Biological Process	49	1	0.442382	LOC_Os01g02790;LOC_Os04g40700;LOC_Os04g56170;LOC_Os03g01330;LOC_Os04g28280;LOC_Os07g27650;LOC_Os01g02560;LOC_Os01g55940;LOC_Os02g41800;LOC_Os12g16220;LOC_Os08g09840;LOC_Os05g25770;LOC_Os02g33560;LOC_Os07g03870;LOC_Os11g02540;LOC_Os10g40740;LOC_Os03g45450;LOC_Os11g05740;LOC_Os07g18240;LOC_Os07g44950;LOC_Os01g02780;LOC_Os06g40080;LOC_Os07g04190;LOC_Os07g44960;LOC_Os03g20550;LOC_Os07g04730;LOC_Os11g…
GO:0071822	protein complex subunit organization	Biological Process	1	1	0.443621	LOC_Os07g29330
GO:0001578	microtubule bundle formation	Biological Process	1	1	0.443621	LOC_Os11g38010
GO:0006744	ubiquinone biosynthetic process	Biological Process	1	1	0.443621	LOC_Os05g50550
GO:0032578	aleurone grain membrane	Cellular Component	1	1	0.444994	LOC_Os01g51420
GO:0052541	plant-type cell wall cellulose metabolic process	Biological Process	3	1	0.445469	LOC_Os07g01070;LOC_Os05g36050;LOC_Os01g42410
GO:0044262	cellular carbohydrate metabolic process	Biological Process	3	1	0.445469	LOC_Os02g17730;LOC_Os08g14940;LOC_Os10g32990
GO:0000023	maltose metabolic process	Biological Process	5	1	0.446329	LOC_Os09g29070;LOC_Os04g44830;LOC_Os03g56270;LOC_Os07g04190;LOC_Os06g39712
GO:0010089	xylem development	Biological Process	5	1	0.446329	LOC_Os03g56270;LOC_Os07g04190;LOC_Os06g44310;LOC_Os05g31040;LOC_Os01g52710
GO:0015031	protein transport	Biological Process	4	1	0.448673	LOC_Os08g41340;LOC_Os03g05280;LOC_Os12g07150;LOC_Os04g30800
GO:0008395	steroid hydroxylase activity	Molecular Function	1	1	0.449673	LOC_Os01g24780
GO:0006885	regulation of pH	Biological Process	1	1	0.45405	LOC_Os07g47100
GO:0033466	trans-zeatin biosynthetic process	Biological Process	1	1	0.45405	LOC_Os01g24780
GO:0034613	cellular protein localization	Biological Process	1	1	0.45405	LOC_Os03g35600
GO:2000035	regulation of stem cell division	Biological Process	1	1	0.45405	LOC_Os07g29330
GO:0001558	regulation of cell growth	Biological Process	1	1	0.45405	LOC_Os08g42600
GO:0042991	transcription factor import into nucleus	Biological Process	2	1	0.455908	LOC_Os02g42940;LOC_Os04g28570
GO:0010351	lithium ion transport	Biological Process	2	1	0.455908	LOC_Os03g04570;LOC_Os07g01070
GO:0005778	peroxisomal membrane	Cellular Component	1	1	0.456548	LOC_Os01g53060
GO:0047800	cysteamine dioxygenase activity	Molecular Function	1	1	0.458732	LOC_Os05g51470
GO:0051119	sugar transmembrane transporter activity	Molecular Function	1	1	0.458732	LOC_Os01g12130
GO:0008134	transcription factor binding	Molecular Function	1	1	0.458732	LOC_Os08g42600
GO:0008289	lipid binding	Molecular Function	2	1	0.459121	LOC_Os04g57630;LOC_Os10g40420
GO:0010091	trichome branching	Biological Process	3	1	0.460088	LOC_Os11g38010;LOC_Os12g43820;LOC_Os07g48870
GO:0003924	GTPase activity	Molecular Function	4	1	0.461598	LOC_Os06g39875;LOC_Os05g43390;LOC_Os04g04060;LOC_Os08g41340
GO:0006817	phosphate ion transport	Biological Process	2	1	0.462136	LOC_Os01g13280;LOC_Os07g47590
GO:0022626	cytosolic ribosome	Cellular Component	7	1	0.462965	LOC_Os09g27320;LOC_Os12g01700;LOC_Os01g51420;LOC_Os02g02400;LOC_Os02g56860;LOC_Os07g41360;LOC_Os01g11160
GO:0022900	electron transport chain	Biological Process	8	1	0.463943	LOC_Os01g27140;LOC_Os01g07376;LOC_Os06g24180;LOC_Os08g36480;LOC_Os04g44830;LOC_Os05g31040;LOC_Os08g39730;LOC_Os03g61920
GO:0010212	response to ionizing radiation	Biological Process	1	1	0.464283	LOC_Os04g28570
GO:0051641	cellular localization	Biological Process	1	1	0.464283	LOC_Os01g61330
GO:0009870	defense response signaling pathway, resistance gene-dependent	Biological Process	1	1	0.464283	LOC_Os04g14690
GO:0010555	response to mannitol	Biological Process	1	1	0.464283	LOC_Os03g03510
GO:0048574	long-day photoperiodism, flowering	Biological Process	1	1	0.464283	LOC_Os12g16220
GO:2000069	regulation of post-embryonic root development	Biological Process	1	1	0.464283	LOC_Os07g29330
GO:0016567	protein ubiquitination	Biological Process	14	1	0.464312	LOC_Os02g54830;LOC_Os03g14370;LOC_Os01g70310;LOC_Os01g47050;LOC_Os04g28570;LOC_Os08g34550;LOC_Os06g14370;LOC_Os07g47590;LOC_Os02g35440;LOC_Os03g05560;LOC_Os10g06630;LOC_Os02g35970;LOC_Os01g13280;LOC_Os04g49700
GO:0006333	chromatin assembly or disassembly	Biological Process	3	1	0.464924	LOC_Os03g53550;LOC_Os07g06620;LOC_Os01g46350
GO:0031410	cytoplasmic vesicle	Cellular Component	1	1	0.467863	LOC_Os09g36580
GO:0043229	intracellular organelle	Cellular Component	17	1	0.473505	LOC_Os08g16660;LOC_Os07g23660;LOC_Os12g28770;LOC_Os04g51830;LOC_Os07g37156;LOC_Os10g37230;LOC_Os06g23114;LOC_Os06g38980;LOC_Os09g02250;LOC_Os01g43140;LOC_Os11g09040;LOC_Os01g51400;LOC_Os09g31080;LOC_Os03g08790;LOC_Os01g63620;LOC_Os03g59480;LOC_Os06g01990
GO:0030497	fatty acid elongation	Biological Process	1	1	0.474325	LOC_Os02g56860
GO:0016925	protein sumoylation	Biological Process	1	1	0.474325	LOC_Os10g06630
GO:0048629	trichome patterning	Biological Process	1	1	0.474325	LOC_Os07g48870
GO:0034059	response to anoxia	Biological Process	1	1	0.474325	LOC_Os12g41060
GO:0042754	negative regulation of circadian rhythm	Biological Process	2	1	0.474464	LOC_Os07g41060;LOC_Os01g65550
GO:0015086	cadmium ion transmembrane transporter activity	Molecular Function	1	1	0.476407	LOC_Os01g42410
GO:0010328	auxin influx transmembrane transporter activity	Molecular Function	1	1	0.476407	LOC_Os11g06820
GO:0016324	apical plasma membrane	Cellular Component	2	1	0.477841	LOC_Os05g25430;LOC_Os02g41710
GO:0009707	chloroplast outer membrane	Cellular Component	2	1	0.477841	LOC_Os01g09460;LOC_Os01g46340
GO:0002764	immune response-regulating signaling pathway	Biological Process	2	1	0.480564	LOC_Os11g07170;LOC_Os08g14940
GO:0042800	histone methyltransferase activity (H3-K4 specific)	Molecular Function	2	1	0.480712	LOC_Os01g65550;LOC_Os07g41060
GO:0048869	cellular developmental process	Biological Process	11	1	0.481089	LOC_Os05g32230;LOC_Os02g43290;LOC_Os04g51030;LOC_Os11g29420;LOC_Os05g03440;LOC_Os03g58790;LOC_Os06g43870;LOC_Os07g06570;LOC_Os06g35200;LOC_Os08g16260;LOC_Os02g51860
GO:0006487	protein N-linked glycosylation	Biological Process	3	1	0.484072	LOC_Os07g29330;LOC_Os03g10080;LOC_Os01g02780
GO:0010120	camalexin biosynthetic process	Biological Process	1	1	0.484179	LOC_Os01g66490
GO:0007178	transmembrane receptor protein serine/threonine kinase signaling pathway	Biological Process	1	1	0.484179	LOC_Os07g18240
GO:0015692	lead ion transport	Biological Process	1	1	0.484179	LOC_Os01g42410
GO:0045736	negative regulation of cyclin-dependent protein serine/threonine kinase activity	Biological Process	1	1	0.484179	LOC_Os10g42030
GO:0008272	sulfate transport	Biological Process	1	1	0.484179	LOC_Os02g33560
GO:0009830	cell wall modification involved in abscission	Biological Process	1	1	0.484179	LOC_Os03g21960
GO:0016168	chlorophyll binding	Molecular Function	1	1	0.485027	LOC_Os04g38410
GO:0019825	oxygen binding	Molecular Function	2	1	0.486026	LOC_Os04g47250;LOC_Os02g12890
GO:0009827	plant-type cell wall modification	Biological Process	9	1	0.486123	LOC_Os04g28280;LOC_Os05g35360;LOC_Os02g35660;LOC_Os01g46350;LOC_Os05g25540;LOC_Os02g41710;LOC_Os08g41340;LOC_Os01g46400;LOC_Os05g36050
GO:0008283	cell proliferation	Biological Process	6	1	0.489438	LOC_Os05g14590;LOC_Os12g01700;LOC_Os09g27060;LOC_Os08g37390;LOC_Os03g05560;LOC_Os04g40940
GO:0050661	NADP binding	Molecular Function	2	1	0.491307	LOC_Os04g14690;LOC_Os05g45240
GO:0016131	brassinosteroid metabolic process	Biological Process	2	1	0.492631	LOC_Os01g24780;LOC_Os01g45110
GO:0008762	UDP-N-acetylmuramate dehydrogenase activity	Molecular Function	1	1	0.493505	LOC_Os05g31040
GO:0048868	pollen tube development	Biological Process	3	1	0.493523	LOC_Os03g21960;LOC_Os12g04360;LOC_Os02g56860
GO:0080060	integument development	Biological Process	1	1	0.493849	LOC_Os02g14490
GO:0030163	protein catabolic process	Biological Process	1	1	0.493849	LOC_Os03g53910
GO:0007346	regulation of mitotic cell cycle	Biological Process	1	1	0.493849	LOC_Os04g33820
GO:0043068	positive regulation of programmed cell death	Biological Process	1	1	0.493849	LOC_Os05g41670
GO:0009955	adaxial/abaxial pattern specification	Biological Process	1	1	0.493849	LOC_Os03g05560
GO:0010500	transmitting tissue development	Biological Process	1	1	0.493849	LOC_Os09g28210
GO:0006839	mitochondrial transport	Biological Process	1	1	0.493849	LOC_Os01g12470
GO:0048481	ovule development	Biological Process	9	1	0.493928	LOC_Os03g08550;LOC_Os07g48870;LOC_Os01g65550;LOC_Os07g41060;LOC_Os04g28280;LOC_Os11g45740;LOC_Os03g02260;LOC_Os01g26210;LOC_Os02g35660
GO:0016621	cinnamoyl-CoA reductase activity	Molecular Function	2	1	0.496553	LOC_Os07g41060;LOC_Os01g65550
GO:0005982	starch metabolic process	Biological Process	3	1	0.498216	LOC_Os06g46340;LOC_Os12g43660;LOC_Os07g41310
GO:0008284	positive regulation of cell proliferation	Biological Process	3	1	0.498216	LOC_Os06g39960;LOC_Os05g34530;LOC_Os02g50630
GO:0030173	integral component of Golgi membrane	Cellular Component	1	1	0.500414	LOC_Os07g36630
GO:0048439	flower morphogenesis	Biological Process	3	1	0.502887	LOC_Os03g02240;LOC_Os12g04410;LOC_Os06g01934
GO:0006446	regulation of translational initiation	Biological Process	1	1	0.503337	LOC_Os06g38980
GO:0018298	protein-chromophore linkage	Biological Process	1	1	0.503337	LOC_Os04g38410
GO:0060919	auxin influx	Biological Process	1	1	0.503337	LOC_Os11g06820
GO:0003690	double-stranded DNA binding	Molecular Function	3	1	0.503368	LOC_Os06g39960;LOC_Os01g65550;LOC_Os07g41060
GO:0009266	response to temperature stimulus	Biological Process	5	1	0.503667	LOC_Os07g41310;LOC_Os12g23280;LOC_Os09g35630;LOC_Os12g06270;LOC_Os04g57440
GO:0040029	regulation of gene expression, epigenetic	Biological Process	5	1	0.507177	LOC_Os07g41060;LOC_Os02g32860;LOC_Os04g04060;LOC_Os07g29330;LOC_Os01g65550
GO:0071472	cellular response to salt stress	Biological Process	3	1	0.507536	LOC_Os07g37510;LOC_Os07g03870;LOC_Os07g18240
GO:0006346	methylation-dependent chromatin silencing	Biological Process	4	1	0.509323	LOC_Os01g44090;LOC_Os03g59480;LOC_Os09g27060;LOC_Os09g27950
GO:0015211	purine nucleoside transmembrane transporter activity	Molecular Function	1	1	0.510046	LOC_Os09g38510
GO:0008378	galactosyltransferase activity	Molecular Function	1	1	0.510046	LOC_Os07g09670
GO:0008080	N-acetyltransferase activity	Molecular Function	1	1	0.510046	LOC_Os07g02540
GO:0008092	cytoskeletal protein binding	Molecular Function	1	1	0.510046	LOC_Os05g48810
GO:0042802	identical protein binding	Molecular Function	9	1	0.510154	LOC_Os04g57630;LOC_Os01g64860;LOC_Os05g41670;LOC_Os08g42840;LOC_Os12g41090;LOC_Os03g03510;LOC_Os09g08990;LOC_Os01g45110;LOC_Os07g34260
GO:0016102	diterpenoid biosynthetic process	Biological Process	2	1	0.510397	LOC_Os06g43350;LOC_Os08g39730
GO:0032588	trans-Golgi network membrane	Cellular Component	1	1	0.510816	LOC_Os03g05280
GO:0046274	lignin catabolic process	Biological Process	1	1	0.512648	LOC_Os11g42220
GO:1900150	regulation of defense response to fungus	Biological Process	1	1	0.512648	LOC_Os07g29330
GO:0009942	longitudinal axis specification	Biological Process	1	1	0.512648	LOC_Os09g25060
GO:0006814	sodium ion transport	Biological Process	1	1	0.512648	LOC_Os07g47100
GO:0080113	regulation of seed growth	Biological Process	1	1	0.512648	LOC_Os01g74020
GO:0009954	proximal/distal pattern formation	Biological Process	1	1	0.512648	LOC_Os12g04410
GO:0006974	cellular response to DNA damage stimulus	Biological Process	1	1	0.512648	LOC_Os09g28370
GO:0010114	response to red light	Biological Process	5	1	0.514167	LOC_Os10g40740;LOC_Os03g60720;LOC_Os05g43880;LOC_Os01g11150;LOC_Os06g39960
GO:0050793	regulation of developmental process	Biological Process	5	1	0.514167	LOC_Os07g06570;LOC_Os02g10730;LOC_Os03g24560;LOC_Os06g40500;LOC_Os07g44950
GO:0031062	positive regulation of histone methylation	Biological Process	2	1	0.516227	LOC_Os07g41060;LOC_Os01g65550
GO:0010452	histone H3-K36 methylation	Biological Process	2	1	0.516227	LOC_Os07g41060;LOC_Os01g65550
GO:0015174	basic amino acid transmembrane transporter activity	Molecular Function	1	1	0.518113	LOC_Os07g04180
GO:0009845	seed germination	Biological Process	10	1	0.520229	LOC_Os01g65370;LOC_Os01g47400;LOC_Os07g48870;LOC_Os12g03110;LOC_Os11g45740;LOC_Os08g35210;LOC_Os01g70310;LOC_Os03g14370;LOC_Os01g64750;LOC_Os06g14370
GO:0031012	extracellular matrix	Cellular Component	1	1	0.521002	LOC_Os02g44940
GO:0010119	regulation of stomatal movement	Biological Process	6	1	0.521292	LOC_Os07g41060;LOC_Os03g60720;LOC_Os10g41490;LOC_Os01g65550;LOC_Os01g74020;LOC_Os08g35210
GO:0006623	protein targeting to vacuole	Biological Process	6	1	0.521292	LOC_Os12g06270;LOC_Os03g53400;LOC_Os07g48229;LOC_Os01g65550;LOC_Os05g07090;LOC_Os06g33170
GO:0009579	thylakoid	Cellular Component	4	1	0.521371	LOC_Os03g02260;LOC_Os04g35520;LOC_Os03g04240;LOC_Os04g33060
GO:0080178	5-carbamoylmethyluridine metabolic process	Biological Process	1	1	0.521785	LOC_Os07g41060
GO:0035725	sodium ion transmembrane transport	Biological Process	1	1	0.521785	LOC_Os04g51830
GO:0090351	seedling development	Biological Process	1	1	0.521785	LOC_Os04g57630
GO:0051606	detection of stimulus	Biological Process	2	1	0.522011	LOC_Os08g42840;LOC_Os11g36000
GO:0043085	positive regulation of catalytic activity	Biological Process	4	1	0.524992	LOC_Os07g46790;LOC_Os09g29070;LOC_Os01g07376;LOC_Os04g44830
GO:0009718	anthocyanin-containing compound biosynthetic process	Biological Process	3	1	0.525899	LOC_Os01g66490;LOC_Os01g09930;LOC_Os07g07230
GO:0004872	receptor activity	Molecular Function	1	1	0.526048	LOC_Os04g30800
GO:0005249	voltage-gated potassium channel activity	Molecular Function	1	1	0.526048	LOC_Os02g41710
GO:0016558	protein import into peroxisome matrix	Biological Process	4	1	0.528872	LOC_Os03g04570;LOC_Os03g42760;LOC_Os05g07090;LOC_Os07g01070
GO:0042546	cell wall biogenesis	Biological Process	3	1	0.530431	LOC_Os07g36630;LOC_Os06g12460;LOC_Os02g36140
GO:0080001	mucilage extrusion from seed coat	Biological Process	1	1	0.530751	LOC_Os01g64860
GO:0048576	positive regulation of short-day photoperiodism, flowering	Biological Process	1	1	0.530751	LOC_Os01g74020
GO:0048359	mucilage metabolic process involved in seed coat development	Biological Process	1	1	0.530751	LOC_Os01g64860
GO:0000919	cell plate assembly	Biological Process	1	1	0.530751	LOC_Os12g06270
GO:0006007	glucose catabolic process	Biological Process	5	1	0.531459	LOC_Os08g34580;LOC_Os05g25430;LOC_Os09g23350;LOC_Os01g04640;LOC_Os07g41360
GO:0016772	transferase activity, transferring phosphorus-containing groups	Molecular Function	4	1	0.531551	LOC_Os08g29030;LOC_Os01g66740;LOC_Os05g11720;LOC_Os05g05170
GO:0042430	indole-containing compound metabolic process	Biological Process	2	1	0.533439	LOC_Os03g04240;LOC_Os01g11160
GO:0043169	cation binding	Molecular Function	1	1	0.533852	LOC_Os07g46790
GO:0017150	tRNA dihydrouridine synthase activity	Molecular Function	1	1	0.533852	LOC_Os01g50090
GO:0055085	transmembrane transport	Biological Process	12	1	0.534465	LOC_Os04g51830;LOC_Os08g28170;LOC_Os02g14980;LOC_Os02g41710;LOC_Os04g45900;LOC_Os01g43460;LOC_Os07g37510;LOC_Os07g47100;LOC_Os04g44320;LOC_Os03g48000;LOC_Os02g02450;LOC_Os08g42690
GO:0003697	single-stranded DNA binding	Molecular Function	3	1	0.539421	LOC_Os01g65550;LOC_Os06g35970;LOC_Os07g41060
GO:0022607	cellular component assembly	Biological Process	1	1	0.539548	LOC_Os12g42760
GO:0042803	protein homodimerization activity	Molecular Function	7	1	0.540789	LOC_Os12g02500;LOC_Os06g01934;LOC_Os03g14370;LOC_Os08g28710;LOC_Os01g65550;LOC_Os02g57560;LOC_Os07g41060
GO:0030554	adenyl nucleotide binding	Molecular Function	1	1	0.541528	LOC_Os03g63940
GO:0006406	mRNA export from nucleus	Biological Process	3	1	0.543878	LOC_Os06g39960;LOC_Os01g65550;LOC_Os07g41060
GO:0080092	regulation of pollen tube growth	Biological Process	2	1	0.544679	LOC_Os08g41340;LOC_Os03g29190
GO:0031325	positive regulation of cellular metabolic process	Biological Process	1	1	0.548181	LOC_Os09g25810
GO:0015992	proton transport	Biological Process	1	1	0.548181	LOC_Os02g55890
GO:0007000	nucleolus organization	Biological Process	1	1	0.548181	LOC_Os03g14370
GO:2000377	regulation of reactive oxygen species metabolic process	Biological Process	1	1	0.548181	LOC_Os10g41490
GO:0010037	response to carbon dioxide	Biological Process	1	1	0.548181	LOC_Os01g43460
GO:0010078	maintenance of root meristem identity	Biological Process	1	1	0.548181	LOC_Os01g07500
GO:0045489	pectin biosynthetic process	Biological Process	1	1	0.548181	LOC_Os01g46350
GO:0052546	cell wall pectin metabolic process	Biological Process	3	1	0.548311	LOC_Os05g36050;LOC_Os01g42410;LOC_Os07g01070
GO:0046482	para-aminobenzoic acid metabolic process	Biological Process	2	1	0.550227	LOC_Os02g42940;LOC_Os02g14760
GO:0009789	positive regulation of abscisic acid-activated signaling pathway	Biological Process	2	1	0.550227	LOC_Os10g41490;LOC_Os05g50990
GO:0006270	DNA replication initiation	Biological Process	2	1	0.550227	LOC_Os03g59480;LOC_Os05g14590
GO:0000380	alternative mRNA splicing, via spliceosome	Biological Process	2	1	0.550227	LOC_Os01g65550;LOC_Os07g41060
GO:0090304	nucleic acid metabolic process	Biological Process	7	1	0.550265	LOC_Os05g02770;LOC_Os05g25430;LOC_Os09g35630;LOC_Os03g58790;LOC_Os12g08720;LOC_Os10g26150;LOC_Os08g42840
GO:0071702	organic substance transport	Biological Process	5	1	0.551838	LOC_Os09g25070;LOC_Os01g74550;LOC_Os07g37510;LOC_Os11g02540;LOC_Os07g41590
GO:0004721	phosphoprotein phosphatase activity	Molecular Function	2	1	0.551922	LOC_Os03g53910;LOC_Os08g17820
GO:0044255	cellular lipid metabolic process	Biological Process	3	1	0.552718	LOC_Os10g40740;LOC_Os07g40690;LOC_Os07g45000
GO:0032501	multicellular organismal process	Biological Process	5	1	0.555192	LOC_Os05g47680;LOC_Os04g50204;LOC_Os02g15690;LOC_Os05g48580;LOC_Os06g01760
GO:0010038	response to metal ion	Biological Process	2	1	0.555728	LOC_Os12g23280;LOC_Os06g35970
GO:0006164	purine nucleotide biosynthetic process	Biological Process	1	1	0.556653	LOC_Os07g48390
GO:0002679	respiratory burst involved in defense response	Biological Process	7	1	0.558732	LOC_Os08g35210;LOC_Os03g20550;LOC_Os04g08280;LOC_Os05g25770;LOC_Os01g55940;LOC_Os05g02390;LOC_Os09g17630
GO:0048825	cotyledon development	Biological Process	4	1	0.563063	LOC_Os03g14370;LOC_Os01g07500;LOC_Os06g14370;LOC_Os05g45240
GO:0043295	glutathione binding	Molecular Function	1	1	0.563806	LOC_Os03g04240
GO:0004683	calmodulin-dependent protein kinase activity	Molecular Function	1	1	0.563806	LOC_Os02g57560
GO:0010051	xylem and phloem pattern formation	Biological Process	8	1	0.564521	LOC_Os06g39650;LOC_Os02g14760;LOC_Os02g14490;LOC_Os09g31080;LOC_Os07g41310;LOC_Os12g43660;LOC_Os04g44850;LOC_Os12g28770
GO:0030599	pectinesterase activity	Molecular Function	2	1	0.566259	LOC_Os01g65790;LOC_Os10g36500
GO:0009504	cell plate	Cellular Component	2	1	0.567231	LOC_Os08g41340;LOC_Os12g06270
GO:0051510	regulation of unidimensional cell growth	Biological Process	5	1	0.568485	LOC_Os01g60810;LOC_Os10g06630;LOC_Os04g40940;LOC_Os05g36050;LOC_Os08g28710
GO:0048573	photoperiodism, flowering	Biological Process	4	1	0.574155	LOC_Os08g41340;LOC_Os06g39960;LOC_Os03g20650;LOC_Os06g40080
GO:0005525	GTP binding	Molecular Function	5	1	0.576056	LOC_Os05g43390;LOC_Os06g39875;LOC_Os03g05280;LOC_Os04g04060;LOC_Os08g41340
GO:0042023	DNA endoreduplication	Biological Process	4	1	0.577817	LOC_Os10g06630;LOC_Os04g40940;LOC_Os10g42030;LOC_Os12g43820
GO:0051015	actin filament binding	Molecular Function	1	1	0.578055	LOC_Os10g20710
GO:0000145	exocyst	Cellular Component	2	1	0.579065	LOC_Os06g33170;LOC_Os12g06270
GO:0009850	auxin metabolic process	Biological Process	1	1	0.581127	LOC_Os01g51060
GO:0002943	tRNA dihydrouridine synthesis	Biological Process	1	1	0.581127	LOC_Os01g50090
GO:0010018	far-red light signaling pathway	Biological Process	1	1	0.581127	LOC_Os04g28570
GO:0010044	response to aluminum ion	Biological Process	1	1	0.581127	LOC_Os06g40180
GO:0032268	regulation of cellular protein metabolic process	Biological Process	1	1	0.581127	LOC_Os12g41180
GO:0072594	establishment of protein localization to organelle	Biological Process	1	1	0.581127	LOC_Os08g42690
GO:0010068	protoderm histogenesis	Biological Process	2	1	0.582511	LOC_Os05g25540;LOC_Os05g36050
GO:0031048	chromatin silencing by small RNA	Biological Process	3	1	0.582839	LOC_Os09g27060;LOC_Os01g44090;LOC_Os09g27950
GO:0050790	regulation of catalytic activity	Biological Process	1	1	0.588982	LOC_Os09g38670
GO:0000226	microtubule cytoskeleton organization	Biological Process	5	1	0.591245	LOC_Os05g02820;LOC_Os07g36630;LOC_Os01g44090;LOC_Os12g01700;LOC_Os07g29330
GO:0036201	ent-isokaurene C2-hydroxylase activity	Molecular Function	1	1	0.591839	LOC_Os06g43350
GO:0016773	phosphotransferase activity, alcohol group as acceptor	Molecular Function	1	1	0.591839	LOC_Os06g01990
GO:0007568	aging	Biological Process	2	1	0.592886	LOC_Os03g21960;LOC_Os06g44310
GO:0006915	apoptotic process	Biological Process	2	1	0.592886	LOC_Os01g16360;LOC_Os08g06280
GO:0016579	protein deubiquitination	Biological Process	2	1	0.592886	LOC_Os04g28570;LOC_Os01g70310
GO:0000724	double-strand break repair via homologous recombination	Biological Process	2	1	0.592886	LOC_Os04g28570;LOC_Os07g36630
GO:0009654	photosystem II oxygen evolving complex	Cellular Component	1	1	0.595226	LOC_Os07g36710
GO:0009788	negative regulation of abscisic acid-activated signaling pathway	Biological Process	3	1	0.595347	LOC_Os03g11550;LOC_Os07g29330;LOC_Os09g27060
GO:0071944	cell periphery	Cellular Component	50	1	0.59574	LOC_Os09g38670;LOC_Os12g04410;LOC_Os05g08530;LOC_Os01g63620;LOC_Os05g47680;LOC_Os03g01330;LOC_Os10g34700;LOC_Os06g02830;LOC_Os11g26990;LOC_Os03g63700;LOC_Os08g34580;LOC_Os02g15690;LOC_Os10g28050;LOC_Os09g27250;LOC_Os03g48560;LOC_Os02g39950;LOC_Os02g46620;LOC_Os06g40080;LOC_Os10g28080;LOC_Os05g31280;LOC_Os03g28040;LOC_Os08g01890;LOC_Os03g64130;LOC_Os04g41860;LOC_Os12g26880;LOC_Os06g11610;LOC_Os01g…
GO:0009543	chloroplast thylakoid lumen	Cellular Component	2	1	0.596369	LOC_Os10g06630;LOC_Os04g28420
GO:0006366	transcription from RNA polymerase II promoter	Biological Process	1	1	0.596689	LOC_Os10g42030
GO:0006400	tRNA modification	Biological Process	1	1	0.596689	LOC_Os07g41060
GO:0006461	protein complex assembly	Biological Process	1	1	0.596689	LOC_Os12g41180
GO:0032787	monocarboxylic acid metabolic process	Biological Process	2	1	0.598001	LOC_Os01g11160;LOC_Os03g21960
GO:0045330	aspartyl esterase activity	Molecular Function	1	1	0.598562	LOC_Os01g65790
GO:0010050	vegetative phase change	Biological Process	2	1	0.603067	LOC_Os10g06630;LOC_Os10g42030
GO:0006863	purine nucleobase transport	Biological Process	3	1	0.603549	LOC_Os03g25550;LOC_Os01g43460;LOC_Os09g38510
GO:0005769	early endosome	Cellular Component	1	1	0.603657	LOC_Os07g29330
GO:0042973	glucan endo-1,3-beta-D-glucosidase activity	Molecular Function	1	1	0.605174	LOC_Os06g04080
GO:0048038	quinone binding	Molecular Function	1	1	0.605174	LOC_Os06g23114
GO:0016572	histone phosphorylation	Biological Process	2	1	0.608085	LOC_Os04g40940;LOC_Os09g27060
GO:0044444	cytoplasmic part	Cellular Component	56	1	0.610895	LOC_Os04g33990;LOC_Os04g42620;LOC_Os01g72510;LOC_Os03g12790;LOC_Os08g14940;LOC_Os01g24780;LOC_Os12g43820;LOC_Os01g10950;LOC_Os04g44240;LOC_Os01g43610;LOC_Os06g35200;LOC_Os03g02400;LOC_Os01g70100;LOC_Os05g14590;LOC_Os07g33440;LOC_Os06g41910;LOC_Os01g68720;LOC_Os10g26150;LOC_Os01g61330;LOC_Os09g32100;LOC_Os07g49080;LOC_Os04g40440;LOC_Os11g07170;LOC_Os07g46480;LOC_Os02g51860;LOC_Os03g08790;LOC_Os05g…
GO:0006636	unsaturated fatty acid biosynthetic process	Biological Process	3	1	0.61164	LOC_Os06g14370;LOC_Os11g01340;LOC_Os10g41490
GO:0080168	abscisic acid transport	Biological Process	1	1	0.611674	LOC_Os01g42410
GO:0000786	nucleosome	Cellular Component	2	1	0.613133	LOC_Os03g58470;LOC_Os09g27060
GO:0010103	stomatal complex morphogenesis	Biological Process	5	1	0.616426	LOC_Os02g19640;LOC_Os12g43660;LOC_Os05g02890;LOC_Os01g70310;LOC_Os01g61940
GO:0016197	endosomal transport	Biological Process	1	1	0.618957	LOC_Os03g53400
GO:0009831	plant-type cell wall modification involved in multidimensional cell growth	Biological Process	1	1	0.618957	LOC_Os03g60720
GO:0010227	floral organ abscission	Biological Process	1	1	0.618957	LOC_Os12g04410
GO:0005801	cis-Golgi network	Cellular Component	1	1	0.619997	LOC_Os04g30800
GO:0016246	RNA interference	Biological Process	2	1	0.622849	LOC_Os09g27060;LOC_Os03g59480
GO:0009691	cytokinin biosynthetic process	Biological Process	1	1	0.626103	LOC_Os12g41090
GO:0045177	apical part of cell	Cellular Component	1	1	0.627912	LOC_Os08g41340
GO:0008236	serine-type peptidase activity	Molecular Function	1	1	0.630552	LOC_Os11g05760
GO:0005215	transporter activity	Molecular Function	5	1	0.631272	LOC_Os02g13870;LOC_Os04g42130;LOC_Os06g15370;LOC_Os08g28170;LOC_Os05g27820
GO:0016571	histone methylation	Biological Process	2	1	0.63245	LOC_Os04g28570;LOC_Os01g70310
GO:0010492	maintenance of shoot apical meristem identity	Biological Process	1	1	0.633116	LOC_Os03g01330
GO:0010099	regulation of photomorphogenesis	Biological Process	1	1	0.633116	LOC_Os06g39960
GO:0031225	anchored component of membrane	Cellular Component	4	1	0.634578	LOC_Os03g02400;LOC_Os05g12580;LOC_Os07g49080;LOC_Os12g39130
GO:0016887	ATPase activity	Molecular Function	4	1	0.636061	LOC_Os11g03230;LOC_Os06g38950;LOC_Os04g01740;LOC_Os01g42410
GO:0010260	organ senescence	Biological Process	2	1	0.637179	LOC_Os01g46400;LOC_Os02g17940
GO:0009506	plasmodesma	Cellular Component	56	1	0.639347	LOC_Os01g66740;LOC_Os06g33170;LOC_Os09g17630;LOC_Os01g46350;LOC_Os03g58110;LOC_Os08g28170;LOC_Os02g20560;LOC_Os01g44090;LOC_Os05g32230;LOC_Os07g41060;LOC_Os02g44940;LOC_Os03g04240;LOC_Os08g28710;LOC_Os07g01070;LOC_Os12g06270;LOC_Os01g42190;LOC_Os03g35600;LOC_Os01g01190;LOC_Os05g25540;LOC_Os02g14760;LOC_Os09g27450;LOC_Os01g11160;LOC_Os04g57440;LOC_Os04g42620;LOC_Os02g15930;LOC_Os01g24780;LOC_Os05g…
GO:0000325	plant-type vacuole	Cellular Component	2	1	0.63988	LOC_Os02g14980;LOC_Os04g57440
GO:0019432	triglyceride biosynthetic process	Biological Process	1	1	0.639997	LOC_Os10g41490
GO:0006334	nucleosome assembly	Biological Process	2	1	0.64186	LOC_Os03g58470;LOC_Os04g28420
GO:0015293	symporter activity	Molecular Function	1	1	0.642624	LOC_Os11g06820
GO:0008233	peptidase activity	Molecular Function	6	1	0.642972	LOC_Os03g08790;LOC_Os11g08100;LOC_Os01g04050;LOC_Os07g46480;LOC_Os11g29420;LOC_Os10g40420
GO:0009523	photosystem II	Cellular Component	1	1	0.643254	LOC_Os04g38410
GO:0090406	pollen tube	Cellular Component	2	1	0.650164	LOC_Os04g44850;LOC_Os01g52710
GO:0006184	GTP catabolic process	Biological Process	3	1	0.650413	LOC_Os06g39875;LOC_Os05g43390;LOC_Os04g04060
GO:0006417	regulation of translation	Biological Process	2	1	0.651078	LOC_Os07g06620;LOC_Os06g22870
GO:0000741	karyogamy	Biological Process	1	1	0.653375	LOC_Os10g06630
GO:0031537	regulation of anthocyanin metabolic process	Biological Process	1	1	0.653375	LOC_Os01g74020
GO:0009828	plant-type cell wall loosening	Biological Process	1	1	0.653375	LOC_Os03g60720
GO:0009808	lignin metabolic process	Biological Process	1	1	0.653375	LOC_Os01g22230
GO:0090305	nucleic acid phosphodiester bond hydrolysis	Biological Process	1	1	0.653375	LOC_Os12g42760
GO:0004568	chitinase activity	Molecular Function	8	1	0.655436	LOC_Os02g14760;LOC_Os12g08720;LOC_Os09g38870;LOC_Os05g32230;LOC_Os06g40080;LOC_Os10g40420;LOC_Os10g28050;LOC_Os04g30800
GO:0016070	RNA metabolic process	Biological Process	12	1	0.656203	LOC_Os12g07150;LOC_Os02g32860;LOC_Os03g05560;LOC_Os08g03310;LOC_Os06g12740;LOC_Os06g35970;LOC_Os12g23280;LOC_Os09g20420;LOC_Os03g28040;LOC_Os04g04060;LOC_Os01g68720;LOC_Os03g02240
GO:0009965	leaf morphogenesis	Biological Process	10	1	0.656371	LOC_Os04g08280;LOC_Os10g39750;LOC_Os05g25540;LOC_Os07g06620;LOC_Os05g36050;LOC_Os12g04410;LOC_Os03g05560;LOC_Os01g44090;LOC_Os07g36630;LOC_Os04g44830
GO:0015979	photosynthesis	Biological Process	3	1	0.657828	LOC_Os07g36710;LOC_Os06g40080;LOC_Os05g50550
GO:0010152	pollen maturation	Biological Process	1	1	0.659876	LOC_Os01g66740
GO:0016482	cytoplasmic transport	Biological Process	2	1	0.660107	LOC_Os08g42690;LOC_Os11g05690
GO:0009165	nucleotide biosynthetic process	Biological Process	2	1	0.660107	LOC_Os03g02260;LOC_Os06g38980
GO:0035556	intracellular signal transduction	Biological Process	7	1	0.661484	LOC_Os12g41180;LOC_Os05g02390;LOC_Os11g02540;LOC_Os09g25060;LOC_Os08g35210;LOC_Os04g44850;LOC_Os11g07170
GO:0048765	root hair cell differentiation	Biological Process	7	1	0.661484	LOC_Os06g46799;LOC_Os10g40420;LOC_Os07g48870;LOC_Os11g45740;LOC_Os04g42620;LOC_Os09g27050;LOC_Os01g26210
GO:0009941	chloroplast envelope	Cellular Component	19	1	0.662388	LOC_Os04g30800;LOC_Os06g39712;LOC_Os06g40180;LOC_Os09g29070;LOC_Os01g55940;LOC_Os11g01340;LOC_Os03g02260;LOC_Os04g44830;LOC_Os01g53060;LOC_Os03g01820;LOC_Os01g11160;LOC_Os01g42410;LOC_Os04g14690;LOC_Os02g55890;LOC_Os08g02210;LOC_Os02g02400;LOC_Os04g56170;LOC_Os11g06880;LOC_Os04g38410
GO:0003678	DNA helicase activity	Molecular Function	2	1	0.66508	LOC_Os05g14590;LOC_Os09g28370
GO:0007623	circadian rhythm	Biological Process	6	1	0.665995	LOC_Os01g74020;LOC_Os02g02930;LOC_Os10g40740;LOC_Os12g23280;LOC_Os07g46790;LOC_Os03g01330
GO:0052543	callose deposition in cell wall	Biological Process	1	1	0.666256	LOC_Os03g30830
GO:0006200	ATP catabolic process	Biological Process	5	1	0.666784	LOC_Os05g02890;LOC_Os01g42410;LOC_Os01g61940;LOC_Os09g27060;LOC_Os06g38950
GO:0071805	potassium ion transmembrane transport	Biological Process	1	1	0.672517	LOC_Os03g37840
GO:0015691	cadmium ion transport	Biological Process	1	1	0.672517	LOC_Os01g42410
GO:0010252	auxin homeostasis	Biological Process	1	1	0.672517	LOC_Os01g55940
GO:0016556	mRNA modification	Biological Process	3	1	0.675866	LOC_Os01g70310;LOC_Os05g33900;LOC_Os08g02210
GO:0097305	response to alcohol	Biological Process	1	1	0.67866	LOC_Os04g47250
GO:0032504	multicellular organism reproduction	Biological Process	1	1	0.67866	LOC_Os04g44850
GO:0019344	cysteine biosynthetic process	Biological Process	6	1	0.678848	LOC_Os03g01820;LOC_Os04g44850;LOC_Os04g57440;LOC_Os10g06630;LOC_Os10g25130;LOC_Os04g38410
GO:1901566	organonitrogen compound biosynthetic process	Biological Process	2	1	0.681858	LOC_Os06g38980;LOC_Os02g56860
GO:0010287	plastoglobule	Cellular Component	2	1	0.684323	LOC_Os04g33060;LOC_Os04g38410
GO:0006182	cGMP biosynthetic process	Biological Process	1	1	0.684688	LOC_Os01g26210
GO:0006302	double-strand break repair	Biological Process	1	1	0.684688	LOC_Os12g42760
GO:0019216	regulation of lipid metabolic process	Biological Process	1	1	0.684688	LOC_Os06g01934
GO:0010229	inflorescence development	Biological Process	3	1	0.686347	LOC_Os06g40080;LOC_Os05g45240;LOC_Os05g31040
GO:1901363	heterocyclic compound binding	Molecular Function	6	1	0.686445	LOC_Os02g17730;LOC_Os07g35880;LOC_Os12g38810;LOC_Os05g02770;LOC_Os02g33780;LOC_Os03g02240
GO:0010319	stromule	Cellular Component	2	1	0.688973	LOC_Os04g44830;LOC_Os01g11160
GO:0044763	single-organism cellular process	Biological Process	57	1	0.689712	LOC_Os02g45700;LOC_Os03g24560;LOC_Os10g39090;LOC_Os03g59770;LOC_Os06g02630;LOC_Os07g23660;LOC_Os11g26990;LOC_Os02g10730;LOC_Os01g16140;LOC_Os10g34700;LOC_Os12g31000;LOC_Os06g01990;LOC_Os06g35970;LOC_Os07g36210;LOC_Os11g03660;LOC_Os01g11700;LOC_Os12g38320;LOC_Os01g67950;LOC_Os09g38670;LOC_Os05g05170;LOC_Os06g11610;LOC_Os12g26880;LOC_Os11g06880;LOC_Os06g02410;LOC_Os02g58170;LOC_Os11g07960;LOC_Os08g…
GO:0006631	fatty acid metabolic process	Biological Process	1	1	0.690603	LOC_Os06g01934
GO:0010214	seed coat development	Biological Process	1	1	0.690603	LOC_Os01g64750
GO:0016746	transferase activity, transferring acyl groups	Molecular Function	1	1	0.692255	LOC_Os11g35930
GO:0008171	O-methyltransferase activity	Molecular Function	1	1	0.692255	LOC_Os12g09770
GO:0004383	guanylate cyclase activity	Molecular Function	1	1	0.692255	LOC_Os01g26210
GO:0009056	catabolic process	Biological Process	5	1	0.694307	LOC_Os03g50260;LOC_Os07g37290;LOC_Os11g06570;LOC_Os11g29420;LOC_Os05g35360
GO:0005789	endoplasmic reticulum membrane	Cellular Component	5	1	0.694589	LOC_Os02g42940;LOC_Os03g59040;LOC_Os05g45240;LOC_Os04g30800;LOC_Os07g29330
GO:2000031	regulation of salicylic acid mediated signaling pathway	Biological Process	1	1	0.696407	LOC_Os07g29330
GO:0007155	cell adhesion	Biological Process	3	1	0.696573	LOC_Os11g06820;LOC_Os05g38500;LOC_Os01g24710
GO:0010268	brassinosteroid homeostasis	Biological Process	1	1	0.702103	LOC_Os01g24780
GO:0030833	regulation of actin filament polymerization	Biological Process	1	1	0.702103	LOC_Os01g68890
GO:0000280	nuclear division	Biological Process	1	1	0.702103	LOC_Os03g14370
GO:0042545	cell wall modification	Biological Process	4	1	0.702688	LOC_Os01g65790;LOC_Os02g17710;LOC_Os11g07170;LOC_Os01g44090
GO:0045010	actin nucleation	Biological Process	4	1	0.702688	LOC_Os05g50800;LOC_Os11g06820;LOC_Os08g17820;LOC_Os10g20710
GO:0016117	carotenoid biosynthetic process	Biological Process	4	1	0.705582	LOC_Os07g41060;LOC_Os06g14370;LOC_Os02g12890;LOC_Os01g65550
GO:0043566	structure-specific DNA binding	Molecular Function	1	1	0.70722	LOC_Os12g23280
GO:0019953	sexual reproduction	Biological Process	1	1	0.707692	LOC_Os06g14370
GO:0005635	nuclear envelope	Cellular Component	2	1	0.711384	LOC_Os04g40940;LOC_Os02g33780
GO:0009855	determination of bilateral symmetry	Biological Process	5	1	0.712623	LOC_Os09g29490;LOC_Os08g41340;LOC_Os01g47400;LOC_Os08g28170;LOC_Os07g41310
GO:0031047	gene silencing by RNA	Biological Process	3	1	0.713051	LOC_Os07g35510;LOC_Os01g08670;LOC_Os06g04080
GO:0016568	chromatin modification	Biological Process	1	1	0.713176	LOC_Os04g57550
GO:0000302	response to reactive oxygen species	Biological Process	1	1	0.713176	LOC_Os11g02540
GO:0009853	photorespiration	Biological Process	4	1	0.71414	LOC_Os02g02400;LOC_Os10g06630;LOC_Os10g25130;LOC_Os07g42910
GO:0070918	production of small RNA involved in gene silencing by RNA	Biological Process	2	1	0.714277	LOC_Os01g74550;LOC_Os01g66740
GO:0048522	positive regulation of cellular process	Biological Process	4	1	0.716952	LOC_Os12g41180;LOC_Os01g46340;LOC_Os07g04730;LOC_Os04g35500
GO:0017111	nucleoside-triphosphatase activity	Molecular Function	3	1	0.71789	LOC_Os03g58790;LOC_Os07g48390;LOC_Os12g24320
GO:0007267	cell-cell signaling	Biological Process	2	1	0.718129	LOC_Os02g44940;LOC_Os11g26880
GO:0042732	D-xylose metabolic process	Biological Process	1	1	0.718558	LOC_Os03g17230
GO:0010047	fruit dehiscence	Biological Process	1	1	0.718558	LOC_Os10g40740
GO:0048766	root hair initiation	Biological Process	1	1	0.718558	LOC_Os09g28210
GO:0055046	microgametogenesis	Biological Process	1	1	0.718558	LOC_Os07g06470
GO:0010440	stomatal lineage progression	Biological Process	1	1	0.718558	LOC_Os10g42030
GO:0051302	regulation of cell division	Biological Process	2	1	0.7257	LOC_Os02g50630;LOC_Os05g34530
GO:0009556	microsporogenesis	Biological Process	2	1	0.7257	LOC_Os01g66740;LOC_Os04g28570
GO:0010540	basipetal auxin transport	Biological Process	2	1	0.7257	LOC_Os03g03510;LOC_Os12g41090
GO:0004364	glutathione transferase activity	Molecular Function	1	1	0.726048	LOC_Os03g04240
GO:0048468	cell development	Biological Process	5	1	0.727696	LOC_Os01g42200;LOC_Os03g40670;LOC_Os12g28770;LOC_Os01g35330;LOC_Os12g41180
GO:0000079	regulation of cyclin-dependent protein serine/threonine kinase activity	Biological Process	1	1	0.72902	LOC_Os08g37390
GO:0010207	photosystem II assembly	Biological Process	4	1	0.730706	LOC_Os06g39712;LOC_Os07g39910;LOC_Os04g44830;LOC_Os06g39650
GO:0002213	defense response to insect	Biological Process	10	1	0.735507	LOC_Os04g47250;LOC_Os01g65370;LOC_Os06g40080;LOC_Os05g32230;LOC_Os08g05520;LOC_Os09g38870;LOC_Os12g08720;LOC_Os01g36460;LOC_Os03g25550;LOC_Os02g14760
GO:0032880	regulation of protein localization	Biological Process	3	1	0.737967	LOC_Os06g04080;LOC_Os03g22270;LOC_Os05g25540
GO:0009630	gravitropism	Biological Process	4	1	0.738715	LOC_Os06g22870;LOC_Os03g58320;LOC_Os04g28570;LOC_Os04g33820
GO:0014070	response to organic cyclic compound	Biological Process	2	1	0.740328	LOC_Os03g58470;LOC_Os11g05690
GO:0006862	nucleotide transport	Biological Process	2	1	0.740328	LOC_Os01g11160;LOC_Os01g12470
GO:0009817	defense response to fungus, incompatible interaction	Biological Process	2	1	0.740328	LOC_Os03g46060;LOC_Os01g42410
GO:0016458	gene silencing	Biological Process	2	1	0.743879	LOC_Os02g32860;LOC_Os04g04060
GO:0010023	proanthocyanidin biosynthetic process	Biological Process	1	1	0.74399	LOC_Os01g61610
GO:0005694	chromosome	Cellular Component	1	1	0.745301	LOC_Os12g42760
GO:0006796	phosphate-containing compound metabolic process	Biological Process	4	1	0.746542	LOC_Os01g08780;LOC_Os05g02310;LOC_Os03g05560;LOC_Os02g56860
GO:0010029	regulation of seed germination	Biological Process	2	1	0.747388	LOC_Os01g74020;LOC_Os10g41490
GO:0004527	exonuclease activity	Molecular Function	1	1	0.747893	LOC_Os01g47256
GO:0000156	phosphorelay response regulator activity	Molecular Function	1	1	0.747893	LOC_Os12g16220
GO:0019637	organophosphate metabolic process	Biological Process	1	1	0.748794	LOC_Os02g56860
GO:0034660	ncRNA metabolic process	Biological Process	1	1	0.748794	LOC_Os01g46340
GO:0006301	postreplication repair	Biological Process	1	1	0.748794	LOC_Os01g13280
GO:0006260	DNA replication	Biological Process	3	1	0.749768	LOC_Os12g41180;LOC_Os07g29330;LOC_Os02g58220
GO:0016604	nuclear body	Cellular Component	1	1	0.75061	LOC_Os01g72510
GO:0031425	chloroplast RNA processing	Biological Process	2	1	0.750857	LOC_Os07g39910;LOC_Os06g39650
GO:0000166	nucleotide binding	Molecular Function	15	1	0.750892	LOC_Os07g46930;LOC_Os05g02890;LOC_Os06g38980;LOC_Os02g14760;LOC_Os01g61940;LOC_Os04g10000;LOC_Os04g57630;LOC_Os01g65550;LOC_Os07g46940;LOC_Os03g15890;LOC_Os04g33060;LOC_Os07g46870;LOC_Os08g03310;LOC_Os12g01700;LOC_Os11g47840
GO:0010228	vegetative to reproductive phase transition of meristem	Biological Process	11	1	0.753025	LOC_Os03g14370;LOC_Os01g70310;LOC_Os01g65550;LOC_Os11g42220;LOC_Os01g26210;LOC_Os06g14370;LOC_Os10g42030;LOC_Os01g67950;LOC_Os07g41060;LOC_Os08g42690;LOC_Os02g15930
GO:0043623	cellular protein complex assembly	Biological Process	1	1	0.753508	LOC_Os01g46340
GO:0000904	cell morphogenesis involved in differentiation	Biological Process	1	1	0.753508	LOC_Os04g42620
GO:0019898	extrinsic component of membrane	Cellular Component	1	1	0.755809	LOC_Os07g36710
GO:0006006	glucose metabolic process	Biological Process	1	1	0.758134	LOC_Os07g41060
GO:0043687	post-translational protein modification	Biological Process	2	1	0.764322	LOC_Os01g70310;LOC_Os06g39960
GO:0006886	intracellular protein transport	Biological Process	3	1	0.766667	LOC_Os06g39875;LOC_Os03g08700;LOC_Os03g05280
GO:0009704	de-etiolation	Biological Process	1	1	0.771498	LOC_Os10g06630
GO:0003779	actin binding	Molecular Function	1	1	0.775585	LOC_Os12g43340
GO:0010082	regulation of root meristem growth	Biological Process	1	1	0.775787	LOC_Os01g74020
GO:0043622	cortical microtubule organization	Biological Process	1	1	0.779995	LOC_Os12g41180
GO:0043248	proteasome assembly	Biological Process	2	1	0.783333	LOC_Os05g36050;LOC_Os04g40940
GO:0000911	cytokinesis by cell plate formation	Biological Process	5	1	0.786391	LOC_Os12g41090;LOC_Os03g03510;LOC_Os03g14370;LOC_Os01g44090;LOC_Os07g36630
GO:0043161	proteasome-mediated ubiquitin-dependent protein catabolic process	Biological Process	4	1	0.787539	LOC_Os04g40940;LOC_Os10g06630;LOC_Os05g36050;LOC_Os04g52440
GO:0030243	cellulose metabolic process	Biological Process	1	1	0.788176	LOC_Os07g41310
GO:0006887	exocytosis	Biological Process	1	1	0.796054	LOC_Os12g06270
GO:0051276	chromosome organization	Biological Process	3	1	0.797671	LOC_Os05g02820;LOC_Os06g39960;LOC_Os09g28210
GO:0016607	nuclear speck	Cellular Component	1	1	0.797988	LOC_Os02g44940
GO:0045595	regulation of cell differentiation	Biological Process	1	1	0.799883	LOC_Os08g06280
GO:0046982	protein heterodimerization activity	Molecular Function	3	1	0.800937	LOC_Os11g48000;LOC_Os01g66490;LOC_Os06g01934
GO:0010388	cullin deneddylation	Biological Process	2	1	0.800985	LOC_Os01g70310;LOC_Os04g28570
GO:0019222	regulation of metabolic process	Biological Process	2	1	0.800985	LOC_Os11g07170;LOC_Os06g28480
GO:0006094	gluconeogenesis	Biological Process	5	1	0.806176	LOC_Os04g01740;LOC_Os03g02260;LOC_Os09g29070;LOC_Os10g06630;LOC_Os01g65550
GO:0009657	plastid organization	Biological Process	3	1	0.809536	LOC_Os07g06620;LOC_Os01g74020;LOC_Os02g14490
GO:0000096	sulfur amino acid metabolic process	Biological Process	1	1	0.810943	LOC_Os06g01934
GO:0034605	cellular response to heat	Biological Process	1	1	0.814492	LOC_Os01g42190
GO:0009987	cellular process	Biological Process	25	1	0.814865	LOC_Os08g09840;LOC_Os01g43140;LOC_Os11g03230;LOC_Os01g63620;LOC_Os03g12790;LOC_Os06g34730;LOC_Os01g50090;LOC_Os06g41910;LOC_Os07g37156;LOC_Os06g41090;LOC_Os11g29710;LOC_Os09g27220;LOC_Os07g38170;LOC_Os10g38870;LOC_Os03g15530;LOC_Os12g01900;LOC_Os03g43010;LOC_Os03g06170;LOC_Os12g38350;LOC_Os06g37080;LOC_Os06g06550;LOC_Os05g20460;LOC_Os03g51010;LOC_Os06g33170;LOC_Os02g16030
GO:0032508	DNA duplex unwinding	Biological Process	3	1	0.816369	LOC_Os01g65550;LOC_Os09g28370;LOC_Os07g41060
GO:0010467	gene expression	Biological Process	7	1	0.816474	LOC_Os03g58790;LOC_Os08g03310;LOC_Os03g28040;LOC_Os09g20420;LOC_Os12g07150;LOC_Os03g02240;LOC_Os06g35970
GO:0008356	asymmetric cell division	Biological Process	1	1	0.817975	LOC_Os08g42600
GO:0006812	cation transport	Biological Process	2	1	0.819956	LOC_Os01g12470;LOC_Os02g56860
GO:0019684	photosynthesis, light reaction	Biological Process	3	1	0.820808	LOC_Os10g40420;LOC_Os03g20550;LOC_Os01g46340
GO:0019219	regulation of nucleobase-containing compound metabolic process	Biological Process	1	1	0.821392	LOC_Os04g04060
GO:0032991	macromolecular complex	Cellular Component	1	1	0.821983	LOC_Os11g05690
GO:0010638	positive regulation of organelle organization	Biological Process	1	1	0.828037	LOC_Os01g74020
GO:0019005	SCF ubiquitin ligase complex	Cellular Component	1	1	0.829331	LOC_Os10g06630
GO:0009560	embryo sac egg cell differentiation	Biological Process	2	1	0.830055	LOC_Os02g06520;LOC_Os10g06630
GO:0006351	transcription, DNA-templated	Biological Process	4	1	0.834376	LOC_Os01g20030;LOC_Os01g65550;LOC_Os06g39480;LOC_Os01g46340
GO:0033036	macromolecule localization	Biological Process	2	1	0.83964	LOC_Os08g28710;LOC_Os06g15370
GO:0005750	mitochondrial respiratory chain complex III	Cellular Component	1	1	0.83979	LOC_Os07g41310
GO:0016829	lyase activity	Molecular Function	1	1	0.844344	LOC_Os10g25130
GO:0043269	regulation of ion transport	Biological Process	1	1	0.846524	LOC_Os01g11160
GO:0006661	phosphatidylinositol biosynthetic process	Biological Process	1	1	0.849406	LOC_Os07g42910
GO:0045735	nutrient reservoir activity	Molecular Function	1	1	0.851922	LOC_Os03g58980
GO:0048451	petal formation	Biological Process	1	1	0.852235	LOC_Os01g27140
GO:0003006	developmental process involved in reproduction	Biological Process	6	1	0.853328	LOC_Os06g38970;LOC_Os11g04350;LOC_Os07g04730;LOC_Os03g55420;LOC_Os12g23280;LOC_Os04g50204
GO:0009072	aromatic amino acid family metabolic process	Biological Process	1	1	0.85501	LOC_Os10g25130
GO:0010017	red or far-red light signaling pathway	Biological Process	2	1	0.857355	LOC_Os10g40740;LOC_Os06g39960
GO:0008643	carbohydrate transport	Biological Process	1	1	0.857733	LOC_Os01g12130
GO:0009534	chloroplast thylakoid	Cellular Component	2	1	0.860294	LOC_Os03g15890;LOC_Os08g02210
GO:0031408	oxylipin biosynthetic process	Biological Process	1	1	0.860405	LOC_Os06g14370
GO:0009073	aromatic amino acid family biosynthetic process	Biological Process	1	1	0.860405	LOC_Os06g39712
GO:0034645	cellular macromolecule biosynthetic process	Biological Process	8	1	0.862133	LOC_Os02g17710;LOC_Os08g34550;LOC_Os01g46400;LOC_Os12g43660;LOC_Os10g32990;LOC_Os01g08670;LOC_Os08g42840;LOC_Os12g07150
GO:0043170	macromolecule metabolic process	Biological Process	11	1	0.86326	LOC_Os07g37290;LOC_Os03g50260;LOC_Os01g50090;LOC_Os03g14258;LOC_Os07g49080;LOC_Os02g07730;LOC_Os03g21960;LOC_Os11g26990;LOC_Os03g58110;LOC_Os04g41860;LOC_Os06g19550
GO:0010267	production of ta-siRNAs involved in RNA interference	Biological Process	2	1	0.863525	LOC_Os10g42030;LOC_Os05g43390
GO:0006098	pentose-phosphate shunt	Biological Process	4	1	0.867792	LOC_Os03g04240;LOC_Os07g41280;LOC_Os03g30300;LOC_Os04g44830
GO:0015696	ammonium transport	Biological Process	1	1	0.870601	LOC_Os01g11160
GO:0006261	DNA-dependent DNA replication	Biological Process	2	1	0.87137	LOC_Os08g36330;LOC_Os05g48810
GO:0007129	synapsis	Biological Process	1	1	0.873032	LOC_Os12g42760
GO:0019288	isopentenyl diphosphate biosynthetic process, methylerythritol 4-phosphate pathway	Biological Process	5	1	0.87382	LOC_Os06g39712;LOC_Os03g04240;LOC_Os09g29070;LOC_Os06g14370;LOC_Os04g38850
GO:2000112	regulation of cellular macromolecule biosynthetic process	Biological Process	1	1	0.875417	LOC_Os04g04060
GO:0009960	endosperm development	Biological Process	1	1	0.875417	LOC_Os12g43660
GO:0009902	chloroplast relocation	Biological Process	2	1	0.87698	LOC_Os01g46340;LOC_Os06g39712
GO:0030529	ribonucleoprotein complex	Cellular Component	1	1	0.880742	LOC_Os03g15890
GO:0009706	chloroplast inner membrane	Cellular Component	1	1	0.885668	LOC_Os05g32230
GO:0006281	DNA repair	Biological Process	4	1	0.886265	LOC_Os02g58220;LOC_Os09g27060;LOC_Os09g28370;LOC_Os03g01330
GO:0006342	chromatin silencing	Biological Process	3	1	0.886286	LOC_Os12g41180;LOC_Os06g04080;LOC_Os07g35510
GO:0000278	mitotic cell cycle	Biological Process	3	1	0.887754	LOC_Os10g42030;LOC_Os02g14760;LOC_Os04g28570
GO:0015995	chlorophyll biosynthetic process	Biological Process	2	1	0.889202	LOC_Os07g09190;LOC_Os06g14370
GO:0005654	nucleoplasm	Cellular Component	2	1	0.892819	LOC_Os05g45240;LOC_Os10g39090
GO:0003824	catalytic activity	Molecular Function	30	1	0.896136	LOC_Os03g59480;LOC_Os02g50810;LOC_Os07g41060;LOC_Os01g53170;LOC_Os03g51010;LOC_Os06g11510;LOC_Os11g05690;LOC_Os05g10840;LOC_Os06g17070;LOC_Os02g48170;LOC_Os02g13620;LOC_Os07g40690;LOC_Os03g08970;LOC_Os01g10950;LOC_Os01g61330;LOC_Os01g35330;LOC_Os07g34040;LOC_Os10g26150;LOC_Os01g68720;LOC_Os05g04380;LOC_Os11g19240;LOC_Os09g37060;LOC_Os02g33550;LOC_Os04g41860;LOC_Os03g50180;LOC_Os02g09630;LOC_Os12g…
GO:0050665	hydrogen peroxide biosynthetic process	Biological Process	1	1	0.896941	LOC_Os08g35210
GO:0006464	cellular protein modification process	Biological Process	10	1	0.899986	LOC_Os03g30830;LOC_Os12g01700;LOC_Os07g04730;LOC_Os08g42840;LOC_Os08g28710;LOC_Os05g07420;LOC_Os05g02820;LOC_Os07g06570;LOC_Os04g57550;LOC_Os11g07170
GO:0010027	thylakoid membrane organization	Biological Process	5	1	0.90047	LOC_Os01g26210;LOC_Os06g39650;LOC_Os04g44830;LOC_Os07g39910;LOC_Os06g39712
GO:0007067	mitotic nuclear division	Biological Process	1	1	0.900778	LOC_Os10g19200
GO:0046394	carboxylic acid biosynthetic process	Biological Process	1	1	0.900778	LOC_Os05g02310
GO:0006486	protein glycosylation	Biological Process	2	1	0.901787	LOC_Os09g27950;LOC_Os07g09670
GO:0051093	negative regulation of developmental process	Biological Process	1	1	0.902642	LOC_Os05g32230
GO:0043090	amino acid import	Biological Process	3	1	0.902815	LOC_Os05g33900;LOC_Os07g34070;LOC_Os07g04180
GO:0042793	transcription from plastid promoter	Biological Process	1	1	0.904472	LOC_Os06g39712
GO:0006139	nucleobase-containing compound metabolic process	Biological Process	2	1	0.904718	LOC_Os02g56860;LOC_Os12g31000
GO:0009793	embryo development ending in seed dormancy	Biological Process	15	1	0.90575	LOC_Os01g70310;LOC_Os05g38150;LOC_Os01g26210;LOC_Os05g07090;LOC_Os06g35200;LOC_Os10g38000;LOC_Os12g03110;LOC_Os04g35500;LOC_Os08g34550;LOC_Os06g04080;LOC_Os01g02020;LOC_Os08g28710;LOC_Os06g40180;LOC_Os12g10630;LOC_Os01g62900
GO:0035196	production of miRNAs involved in gene silencing by miRNA	Biological Process	2	1	0.906153	LOC_Os05g43390;LOC_Os10g42030
GO:0016226	iron-sulfur cluster assembly	Biological Process	2	1	0.911692	LOC_Os01g26210;LOC_Os06g39712
GO:0080090	regulation of primary metabolic process	Biological Process	3	1	0.912596	LOC_Os12g38170;LOC_Os02g56860;LOC_Os01g46340
GO:0006413	translational initiation	Biological Process	1	1	0.913118	LOC_Os06g38980
GO:0006635	fatty acid beta-oxidation	Biological Process	3	1	0.919336	LOC_Os05g07090;LOC_Os03g42760;LOC_Os04g52440
GO:0051788	response to misfolded protein	Biological Process	4	1	0.919549	LOC_Os04g40940;LOC_Os10g06630;LOC_Os05g36050;LOC_Os04g52440
GO:0006606	protein import into nucleus	Biological Process	1	1	0.920982	LOC_Os06g39875
GO:0004867	serine-type endopeptidase inhibitor activity	Molecular Function	2	1	0.922966	LOC_Os01g04050;LOC_Os01g03310
GO:0004553	hydrolase activity, hydrolyzing O-glycosyl compounds	Molecular Function	4	1	0.923153	LOC_Os10g28080;LOC_Os03g02610;LOC_Os07g35510;LOC_Os10g28050
GO:0008483	transaminase activity	Molecular Function	3	1	0.926204	LOC_Os04g52440;LOC_Os01g07500;LOC_Os03g21960
GO:0044707	single-multicellular organism process	Biological Process	1	1	0.926759	LOC_Os03g45450
GO:0005819	spindle	Cellular Component	1	1	0.928127	LOC_Os10g20710
GO:0080156	mitochondrial mRNA modification	Biological Process	1	1	0.930812	LOC_Os06g39650
GO:0006032	chitin catabolic process	Biological Process	6	1	0.931095	LOC_Os12g08720;LOC_Os09g38870;LOC_Os02g14760;LOC_Os04g30800;LOC_Os05g32230;LOC_Os06g40080
GO:0010305	leaf vascular tissue pattern formation	Biological Process	3	1	0.931413	LOC_Os08g16050;LOC_Os06g44310;LOC_Os03g08550
GO:0010218	response to far red light	Biological Process	3	1	0.935935	LOC_Os09g27450;LOC_Os11g06820;LOC_Os06g39960
GO:0045132	meiotic chromosome segregation	Biological Process	1	1	0.937077	LOC_Os12g42760
GO:0048523	negative regulation of cellular process	Biological Process	1	1	0.937077	LOC_Os03g53910
GO:0005743	mitochondrial inner membrane	Cellular Component	1	1	0.938001	LOC_Os01g12470
GO:0080129	proteasome core complex assembly	Biological Process	2	1	0.941772	LOC_Os10g06630;LOC_Os04g52440
GO:0043231	intracellular membrane-bounded organelle	Cellular Component	52	1	0.944837	LOC_Os03g63390;LOC_Os02g35490;LOC_Os12g31000;LOC_Os02g49850;LOC_Os04g33820;LOC_Os08g17820;LOC_Os03g24560;LOC_Os09g38510;LOC_Os04g55280;LOC_Os06g28480;LOC_Os02g46620;LOC_Os07g38170;LOC_Os02g39950;LOC_Os03g48560;LOC_Os10g28050;LOC_Os08g42840;LOC_Os10g28080;LOC_Os02g57560;LOC_Os05g04380;LOC_Os12g01700;LOC_Os03g43010;LOC_Os09g30414;LOC_Os07g34260;LOC_Os04g04060;LOC_Os05g38500;LOC_Os12g08720;LOC_Os08g…
GO:0006275	regulation of DNA replication	Biological Process	1	1	0.944908	LOC_Os03g59480
GO:0044424	intracellular part	Cellular Component	7	1	0.946503	LOC_Os08g07730;LOC_Os11g04350;LOC_Os07g48490;LOC_Os05g02770;LOC_Os03g42760;LOC_Os05g39840;LOC_Os07g41590
GO:0005730	nucleolus	Cellular Component	17	1	0.946758	LOC_Os04g48830;LOC_Os01g60810;LOC_Os01g43610;LOC_Os04g01740;LOC_Os04g28420;LOC_Os03g58470;LOC_Os10g20710;LOC_Os03g05560;LOC_Os03g20550;LOC_Os09g37060;LOC_Os07g41060;LOC_Os02g44940;LOC_Os03g15890;LOC_Os07g48390;LOC_Os01g65550;LOC_Os07g29330;LOC_Os06g39875
GO:0000723	telomere maintenance	Biological Process	1	1	0.946961	LOC_Os09g28370
GO:0010588	cotyledon vascular tissue pattern formation	Biological Process	2	1	0.947811	LOC_Os01g07500;LOC_Os11g06820
GO:0051726	regulation of cell cycle	Biological Process	1	1	0.948937	LOC_Os03g59480
GO:0010155	regulation of proton transport	Biological Process	1	1	0.948937	LOC_Os02g35970
GO:0046914	transition metal ion binding	Molecular Function	1	1	0.953844	LOC_Os05g02390
GO:0016787	hydrolase activity	Molecular Function	28	1	0.95452	LOC_Os01g51060;LOC_Os10g38870;LOC_Os03g51010;LOC_Os01g50090;LOC_Os03g50260;LOC_Os11g04350;LOC_Os03g30830;LOC_Os02g46620;LOC_Os02g39950;LOC_Os11g06570;LOC_Os07g37290;LOC_Os11g29420;LOC_Os09g27250;LOC_Os07g42994;LOC_Os07g36710;LOC_Os06g02410;LOC_Os02g56900;LOC_Os03g53400;LOC_Os08g01890;LOC_Os02g07730;LOC_Os11g03230;LOC_Os06g35970;LOC_Os06g01990;LOC_Os07g36210;LOC_Os12g04410;LOC_Os03g61360;LOC_Os02g…
GO:0043232	intracellular non-membrane-bounded organelle	Cellular Component	2	1	0.959127	LOC_Os11g05690;LOC_Os01g32920
GO:0004842	ubiquitin-protein transferase activity	Molecular Function	5	1	0.959214	LOC_Os04g49700;LOC_Os08g42690;LOC_Os02g35440;LOC_Os07g47590;LOC_Os01g47050
GO:0009220	pyrimidine ribonucleotide biosynthetic process	Biological Process	1	1	0.962319	LOC_Os07g48390
GO:0006259	DNA metabolic process	Biological Process	5	1	0.962808	LOC_Os04g04060;LOC_Os02g32860;LOC_Os09g28210;LOC_Os09g28370;LOC_Os07g13634
GO:0009616	virus induced gene silencing	Biological Process	1	1	0.963028	LOC_Os10g42030
GO:0009535	chloroplast thylakoid membrane	Cellular Component	8	1	0.966933	LOC_Os04g28420;LOC_Os04g38410;LOC_Os07g42910;LOC_Os04g44830;LOC_Os02g14280;LOC_Os03g58320;LOC_Os10g06630;LOC_Os06g39712
GO:0022625	cytosolic large ribosomal subunit	Cellular Component	1	1	0.967791	LOC_Os03g05560
GO:0009910	negative regulation of flower development	Biological Process	3	1	0.970834	LOC_Os11g05740;LOC_Os01g65550;LOC_Os07g41060
GO:0010087	phloem or xylem histogenesis	Biological Process	2	1	0.971464	LOC_Os01g07500;LOC_Os08g42690
GO:0006888	ER to Golgi vesicle-mediated transport	Biological Process	2	1	0.971464	LOC_Os01g11160;LOC_Os03g05280
GO:0051567	histone H3-K9 methylation	Biological Process	2	1	0.975713	LOC_Os01g44090;LOC_Os09g27950
GO:0007049	cell cycle	Biological Process	1	1	0.98135	LOC_Os02g32860
GO:0007010	cytoskeleton organization	Biological Process	1	1	0.983361	LOC_Os07g06570
GO:0005840	ribosome	Cellular Component	4	1	0.983932	LOC_Os02g14280;LOC_Os01g16360;LOC_Os02g35440;LOC_Os03g28040
GO:0007062	sister chromatid cohesion	Biological Process	1	1	0.984871	LOC_Os12g42760
GO:0043234	protein complex	Cellular Component	1	1	0.984957	LOC_Os01g24710
GO:0044281	small molecule metabolic process	Biological Process	1	1	0.985156	LOC_Os07g40690
GO:0006397	mRNA processing	Biological Process	2	1	0.985584	LOC_Os12g33956;LOC_Os05g32230
GO:0060255	regulation of macromolecule metabolic process	Biological Process	1	1	0.986758	LOC_Os01g46340
GO:0004252	serine-type endopeptidase activity	Molecular Function	3	1	0.987123	LOC_Os06g39712;LOC_Os01g64860;LOC_Os11g47840
GO:0006511	ubiquitin-dependent protein catabolic process	Biological Process	3	1	0.987747	LOC_Os01g13280;LOC_Os01g47256;LOC_Os10g41490
GO:0009658	chloroplast organization	Biological Process	1	1	0.989855	LOC_Os03g02260
GO:0016192	vesicle-mediated transport	Biological Process	1	1	0.990234	LOC_Os05g07090
GO:0005515	protein binding	Molecular Function	47	1	0.992274	LOC_Os03g20650;LOC_Os06g28480;LOC_Os03g58320;LOC_Os03g20550;LOC_Os12g01700;LOC_Os05g50800;LOC_Os12g43363;LOC_Os04g44830;LOC_Os11g45740;LOC_Os07g44950;LOC_Os07g35730;LOC_Os12g08720;LOC_Os10g40740;LOC_Os03g63940;LOC_Os07g43560;LOC_Os11g02540;LOC_Os06g04200;LOC_Os05g02390;LOC_Os01g64750;LOC_Os02g58170;LOC_Os02g42940;LOC_Os07g22930;LOC_Os05g33900;LOC_Os07g07230;LOC_Os10g41490;LOC_Os01g09460;LOC_Os05g…
GO:0044464	cell part	Cellular Component	25	1	0.992973	LOC_Os06g01760;LOC_Os05g03440;LOC_Os03g50260;LOC_Os12g38170;LOC_Os05g38280;LOC_Os01g50090;LOC_Os08g40910;LOC_Os07g36210;LOC_Os03g16718;LOC_Os04g34270;LOC_Os02g10730;LOC_Os06g30210;LOC_Os07g42520;LOC_Os08g29030;LOC_Os02g46690;LOC_Os02g19640;LOC_Os08g26820;LOC_Os07g46510;LOC_Os02g48170;LOC_Os11g36740;LOC_Os10g36500;LOC_Os05g20460;LOC_Os06g43870;LOC_Os05g48580;LOC_Os02g58170
GO:0009524	phragmoplast	Cellular Component	1	1	0.993552	LOC_Os10g20710
GO:0006306	DNA methylation	Biological Process	1	1	0.993817	LOC_Os01g44090
GO:0001510	RNA methylation	Biological Process	1	1	0.994986	LOC_Os07g48390
GO:0006364	rRNA processing	Biological Process	2	1	0.995731	LOC_Os06g39712;LOC_Os04g44830
GO:0043531	ADP binding	Molecular Function	6	1	0.996289	LOC_Os01g16360;LOC_Os02g18070;LOC_Os11g06290;LOC_Os06g45690;LOC_Os06g15730;LOC_Os11g43140
GO:0005829	cytosol	Cellular Component	52	1	0.996938	LOC_Os07g29330;LOC_Os07g35880;LOC_Os08g41340;LOC_Os02g55890;LOC_Os10g42030;LOC_Os01g66740;LOC_Os06g39875;LOC_Os06g33170;LOC_Os11g05690;LOC_Os03g40070;LOC_Os02g39140;LOC_Os01g02020;LOC_Os03g04240;LOC_Os09g29070;LOC_Os12g06270;LOC_Os01g47080;LOC_Os01g08860;LOC_Os03g56270;LOC_Os10g19200;LOC_Os07g41060;LOC_Os01g13280;LOC_Os09g28640;LOC_Os08g42600;LOC_Os05g45110;LOC_Os01g45110;LOC_Os04g57440;LOC_Os07g…
GO:0005488	binding	Molecular Function	44	1	0.998174	LOC_Os11g05690;LOC_Os03g53910;LOC_Os06g20040;LOC_Os12g12120;LOC_Os06g33170;LOC_Os06g19530;LOC_Os06g11510;LOC_Os03g51010;LOC_Os01g12640;LOC_Os05g10840;LOC_Os02g50810;LOC_Os07g45000;LOC_Os02g20560;LOC_Os01g68890;LOC_Os03g59480;LOC_Os09g27050;LOC_Os10g38870;LOC_Os06g43350;LOC_Os07g37156;LOC_Os07g48490;LOC_Os11g36000;LOC_Os06g06960;LOC_Os07g33440;LOC_Os09g26960;LOC_Os06g41910;LOC_Os01g61330;LOC_Os07g…
GO:0016740	transferase activity	Molecular Function	3	1	0.999016	LOC_Os01g70100;LOC_Os02g45700;LOC_Os07g40690
GO:0009507	chloroplast	Cellular Component	44	1	0.999017	LOC_Os01g72510;LOC_Os05g43390;LOC_Os04g57630;LOC_Os10g06630;LOC_Os06g46340;LOC_Os01g66490;LOC_Os06g39650;LOC_Os02g06090;LOC_Os05g50550;LOC_Os01g61940;LOC_Os07g46480;LOC_Os06g38970;LOC_Os12g43340;LOC_Os08g02210;LOC_Os09g27050;LOC_Os01g51060;LOC_Os05g37600;LOC_Os07g41060;LOC_Os12g38770;LOC_Os05g45350;LOC_Os12g06270;LOC_Os02g36210;LOC_Os01g55370;LOC_Os01g51420;LOC_Os11g05690;LOC_Os02g51930;LOC_Os12g…
GO:0005524	ATP binding	Molecular Function	45	1	0.999151	LOC_Os02g43290;LOC_Os04g51030;LOC_Os01g47080;LOC_Os09g27060;LOC_Os04g29960;LOC_Os03g56270;LOC_Os12g42760;LOC_Os09g02250;LOC_Os06g39712;LOC_Os08g28710;LOC_Os12g24320;LOC_Os06g43170;LOC_Os05g07420;LOC_Os10g42030;LOC_Os07g06570;LOC_Os09g17630;LOC_Os04g29580;LOC_Os04g22120;LOC_Os07g48390;LOC_Os10g32990;LOC_Os12g43660;LOC_Os07g29330;LOC_Os08g10070;LOC_Os04g57630;LOC_Os01g19370;LOC_Os08g14940;LOC_Os03g…
GO:0005351	sugar	Molecular Function	1	1	0.999739	LOC_Os05g20440
GO:0003735	structural constituent of ribosome	Molecular Function	1	1	0.99997	LOC_Os02g14280
GO:0006412	translation	Biological Process	1	1	0.999993	LOC_Os02g14280
GO:0004190	aspartic-type endopeptidase activity	Molecular Function	13	1	0.999997	LOC_Os06g40818;LOC_Os09g30414;LOC_Os03g53550;LOC_Os08g31100;LOC_Os01g72510;LOC_Os11g08200;LOC_Os07g46480;LOC_Os12g04880;LOC_Os11g08100;LOC_Os03g08790;LOC_Os01g41550;LOC_Os08g16660;LOC_Os06g20040
GO:0016779	nucleotidyltransferase activity	Molecular Function	1	1	1	LOC_Os12g04880
GO:0008234	cysteine-type peptidase activity	Molecular Function	2	1	1	LOC_Os04g33820;LOC_Os11g06570
GO:0003676	nucleic acid binding	Molecular Function	17	1	1	LOC_Os01g32920;LOC_Os06g17070;LOC_Os07g48390;LOC_Os09g27060;LOC_Os01g68890;LOC_Os05g32230;LOC_Os01g20030;LOC_Os01g53170;LOC_Os08g29030;LOC_Os01g66650;LOC_Os02g14760;LOC_Os09g27320;LOC_Os10g26150;LOC_Os07g40690;LOC_Os02g32860;LOC_Os02g58170;LOC_Os07g36710
GO:0003677	DNA binding	Molecular Function	21	1	1	LOC_Os12g42760;LOC_Os01g09930;LOC_Os07g48870;LOC_Os06g20040;LOC_Os03g25550;LOC_Os02g39140;LOC_Os02g14490;LOC_Os08g10070;LOC_Os08g06280;LOC_Os02g58220;LOC_Os01g66490;LOC_Os04g40940;LOC_Os11g48000;LOC_Os02g51320;LOC_Os10g38000;LOC_Os05g14590;LOC_Os01g68720;LOC_Os08g42600;LOC_Os01g74020;LOC_Os08g03310;LOC_Os07g06470
GO:0004523	RNA-DNA hybrid ribonuclease activity	Molecular Function	2	1	1	LOC_Os05g20440;LOC_Os03g43750
GO:0008270	zinc ion binding	Molecular Function	11	1	1	LOC_Os05g28730;LOC_Os07g47590;LOC_Os01g50090;LOC_Os08g31100;LOC_Os08g34550;LOC_Os02g44720;LOC_Os01g32920;LOC_Os10g19180;LOC_Os01g52110;LOC_Os03g11110;LOC_Os11g06130
GO:0003964	RNA-directed DNA polymerase activity	Molecular Function	4	1	1	LOC_Os12g06270;LOC_Os10g24980;LOC_Os03g53550;LOC_Os03g50180
GO:0003723	RNA binding	Molecular Function	7	1	1	LOC_Os12g23280;LOC_Os12g01900;LOC_Os12g04880;LOC_Os08g31100;LOC_Os05g20440;LOC_Os01g65550;LOC_Os11g06570
GO:0016020	membrane	Cellular Component	48	1	1	LOC_Os10g28050;LOC_Os09g37060;LOC_Os09g27250;LOC_Os03g48560;LOC_Os01g09190;LOC_Os02g39950;LOC_Os01g48620;LOC_Os09g26980;LOC_Os03g43010;LOC_Os12g10870;LOC_Os01g04640;LOC_Os01g57420;LOC_Os12g38810;LOC_Os03g50180;LOC_Os09g04430;LOC_Os03g44740;LOC_Os06g04200;LOC_Os02g17710;LOC_Os11g06880;LOC_Os05g33900;LOC_Os07g22930;LOC_Os06g38120;LOC_Os09g38670;LOC_Os10g25130;LOC_Os12g04410;LOC_Os06g35970;LOC_Os03g…
GO:0005886	plasma membrane	Cellular Component	49	1	1	LOC_Os01g02780;LOC_Os12g01700;LOC_Os07g04190;LOC_Os03g55320;LOC_Os07g38170;LOC_Os01g19130;LOC_Os12g41180;LOC_Os07g07230;LOC_Os07g03870;LOC_Os03g59040;LOC_Os06g23114;LOC_Os01g64750;LOC_Os07g35730;LOC_Os07g43560;LOC_Os02g02120;LOC_Os01g65550;LOC_Os07g34980;LOC_Os11g03230;LOC_Os03g37840;LOC_Os07g36630;LOC_Os04g44320;LOC_Os02g51110;LOC_Os10g41490;LOC_Os01g09460;LOC_Os08g36480;LOC_Os04g01740;LOC_Os04g…
GO:0009536	plastid	Cellular Component	31	1	1	LOC_Os05g03440;LOC_Os05g27820;LOC_Os02g13870;LOC_Os01g52830;LOC_Os04g57630;LOC_Os05g11010;LOC_Os07g41310;LOC_Os06g24490;LOC_Os01g08130;LOC_Os08g29030;LOC_Os04g38850;LOC_Os05g28730;LOC_Os09g29530;LOC_Os12g37519;LOC_Os02g33780;LOC_Os01g03310;LOC_Os07g29330;LOC_Os10g42030;LOC_Os03g02240;LOC_Os02g51110;LOC_Os01g07130;LOC_Os11g03660;LOC_Os05g08530;LOC_Os07g37400;LOC_Os02g52150;LOC_Os05g47680;LOC_Os03g…
GO:0005634	nucleus	Cellular Component	47	1	1	LOC_Os10g40360;LOC_Os07g04190;LOC_Os01g02780;LOC_Os04g50204;LOC_Os11g45740;LOC_Os11g29710;LOC_Os11g11410;LOC_Os11g06570;LOC_Os09g25060;LOC_Os01g65370;LOC_Os01g19130;LOC_Os02g16030;LOC_Os01g64750;LOC_Os11g02540;LOC_Os02g33560;LOC_Os01g22230;LOC_Os08g37390;LOC_Os03g45450;LOC_Os10g40740;LOC_Os03g63940;LOC_Os07g35730;LOC_Os07g37400;LOC_Os04g42130;LOC_Os07g34980;LOC_Os05g25770;LOC_Os12g38320;LOC_Os10g…
GO:0005739	mitochondrion	Cellular Component	15	1	1	LOC_Os03g58790;LOC_Os06g47130;LOC_Os01g66490;LOC_Os05g07090;LOC_Os01g43460;LOC_Os10g38000;LOC_Os01g35330;LOC_Os01g11160;LOC_Os05g37600;LOC_Os10g24980;LOC_Os09g08990;LOC_Os08g43490;LOC_Os01g56560;LOC_Os12g03110;LOC_Os10g25130
GO:0016023	cytoplasmic membrane-bounded vesicle	Cellular Component	52	1	1	LOC_Os06g21570;LOC_Os09g28180;LOC_Os06g23114;LOC_Os06g05550;LOC_Os01g58100;LOC_Os06g37080;LOC_Os01g46400;LOC_Os07g35730;LOC_Os07g44960;LOC_Os07g04190;LOC_Os03g30830;LOC_Os12g44020;LOC_Os09g29690;LOC_Os05g19030;LOC_Os08g42840;LOC_Os06g28480;LOC_Os10g02690;LOC_Os05g25430;LOC_Os03g13200;LOC_Os03g08550;LOC_Os06g46799;LOC_Os11g03230;LOC_Os07g36630;LOC_Os10g34700;LOC_Os04g30800;LOC_Os11g38790;LOC_Os01g…
GO:0015074	DNA integration	Biological Process	3	1	1	LOC_Os06g17070;LOC_Os10g24980;LOC_Os03g53550
GO:0006278	RNA-dependent DNA replication	Biological Process	5	1	1	LOC_Os12g01900;LOC_Os12g04880;LOC_Os08g31100;LOC_Os05g20440;LOC_Os03g43750
GO:0006310	DNA recombination	Biological Process	4	1	1	LOC_Os03g50180;LOC_Os03g53550;LOC_Os02g58220;LOC_Os12g42760
GO:0006508	proteolysis	Biological Process	11	1	1	LOC_Os11g29420;LOC_Os01g04050;LOC_Os03g53550;LOC_Os05g41670;LOC_Os11g05760;LOC_Os06g39712;LOC_Os11g08100;LOC_Os01g51060;LOC_Os03g40070;LOC_Os06g20040;LOC_Os10g40420

## Sheet: Sheet 3, ZH11_KEGG Pathway
Sheet 3. KEGG pathway enrichment of genes in Group I.
KEGG Classfication	KEGG Pathway	MSU Locus
Environmental information processing	Plant hormone signal transduction	LOC_Os01g55940;LOC_Os03g20650;LOC_Os06g22870;LOC_Os10g41490;LOC_Os11g06820;LOC_Os11g11410;LOC_Os12g04410
cellular processes	Peroxisome	LOC_Os01g53060;LOC_Os02g02400;LOC_Os04g28570;LOC_Os05g07090;LOC_Os11g06880
organismal systems	Plant-pathogen interaction	LOC_Os02g41710;LOC_Os04g01740;LOC_Os12g04360
genetic information processing	RNA degradation	LOC_Os01g47256;LOC_Os03g02260;LOC_Os06g38980
	DNA replication	LOC_Os02g58220;LOC_Os05g14590;LOC_Os08g36330
	mRNA surveillance pathway	LOC_Os06g38980;LOC_Os09g37060
	RNA transport	LOC_Os06g38980;LOC_Os06g39875
	Nucleotide excision repair	LOC_Os02g58220;LOC_Os08g36330
	Protein processing in endoplasmic reticulum	LOC_Os01g08860;LOC_Os02g52150;LOC_Os03g16020;LOC_Os03g60780;LOC_Os04g01740;LOC_Os06g11610
	Base excision repair	LOC_Os02g32860;LOC_Os08g36330;LOC_Os08g38170
	Ubiquitin mediated proteolysis	LOC_Os01g13280;LOC_Os01g52110
metabolism	Histidine metabolism	LOC_Os09g26880
	Pentose phosphate pathway	LOC_Os03g30300;LOC_Os07g41280;LOC_Os09g29070
	Inositol phosphate metabolism	LOC_Os01g01190;LOC_Os06g36560
	Carbon metabolism	LOC_Os01g02020;LOC_Os01g09460;LOC_Os01g47080;LOC_Os03g21260;LOC_Os03g30300;LOC_Os07g41280;LOC_Os09g29070;LOC_Os10g25130
	Oxidative phosphorylation	LOC_Os02g55890;LOC_Os05g02310;LOC_Os07g42910
	Cutin, suberine and wax biosynthesis	LOC_Os04g28570;LOC_Os04g47250
	Glycerolipid metabolism	LOC_Os01g44069;LOC_Os05g37600;LOC_Os09g26880
	Terpenoid backbone biosynthesis	LOC_Os01g02020;LOC_Os03g10080;LOC_Os05g50550;LOC_Os07g09190
	Taurine and hypotaurine metabolism	LOC_Os05g51470;LOC_Os08g36320
	Protein export	LOC_Os05g43390
	Ribosome biogenesis in eukaryotes	LOC_Os06g39875
	Pyrimidine metabolism	LOC_Os02g50350;LOC_Os08g36330;LOC_Os11g03230
	Mismatch repair	LOC_Os02g58220
	Synthesis and degradation of ketone bodies	LOC_Os01g02020
	Circadian rhythm - plant	LOC_Os06g39960
	Ascorbate and aldarate metabolism	LOC_Os04g35520;LOC_Os06g36560;LOC_Os06g37080;LOC_Os09g26880
	Tryptophan metabolism	LOC_Os01g02020;LOC_Os01g07500;LOC_Os02g02400;LOC_Os05g45240;LOC_Os09g26880
	Porphyrin and chlorophyll metabolism	LOC_Os06g40080
	Carbon fixation in photosynthetic organisms	LOC_Os10g25130
	Amino sugar and nucleotide sugar metabolism	LOC_Os01g09460;LOC_Os09g29070
	Arginine and proline metabolism	LOC_Os01g62900;LOC_Os02g50240;LOC_Os05g38150;LOC_Os09g26880;LOC_Os10g40360
	Butanoate metabolism	LOC_Os01g02020;LOC_Os08g36320
	Biosynthesis of amino acids	LOC_Os01g47080;LOC_Os01g62900;LOC_Os02g50240;LOC_Os03g21260;LOC_Os03g63330;LOC_Os05g38150;LOC_Os09g26880;LOC_Os10g25130
	Fatty acid biosynthesis	LOC_Os11g06880
	alpha-Linolenic acid metabolism	LOC_Os05g07090
	Cyanoamino acid metabolism	LOC_Os04g39880;LOC_Os06g21570
	beta-Alanine metabolism	LOC_Os02g50350;LOC_Os06g23114;LOC_Os08g36320;LOC_Os09g26880
	Steroid biosynthesis	LOC_Os03g01820;LOC_Os03g59040
	Glutathione metabolism	LOC_Os04g35520
	Homologous recombination	LOC_Os02g58220
	Pantothenate and CoA biosynthesis	LOC_Os02g50350
	Zeatin biosynthesis	LOC_Os05g31040
	Tyrosine metabolism	LOC_Os06g23114
	Purine metabolism	LOC_Os01g47080;LOC_Os08g36330;LOC_Os11g03230
	Fatty acid degradation	LOC_Os01g02020;LOC_Os05g07090;LOC_Os09g26880;LOC_Os11g06880
	Lysine biosynthesis	LOC_Os03g63330;LOC_Os09g26880
	Sesquiterpenoid and triterpenoid biosynthesis	LOC_Os03g59040
	Isoquinoline alkaloid biosynthesis	LOC_Os06g23114
	Diterpenoid biosynthesis	LOC_Os01g11150;LOC_Os02g36140;LOC_Os02g36210;LOC_Os05g43880
	Galactose metabolism	LOC_Os01g09460;LOC_Os06g46340
	Starch and sucrose metabolism	LOC_Os01g09460;LOC_Os04g39880;LOC_Os06g21570;LOC_Os06g46340;LOC_Os07g46790;LOC_Os08g34580;LOC_Os09g23350;LOC_Os09g29070;LOC_Os10g37660
	Phenylalanine metabolism	LOC_Os01g36240;LOC_Os03g13200;LOC_Os03g55420;LOC_Os04g59150;LOC_Os05g04380;LOC_Os06g23114;LOC_Os06g46799;LOC_Os09g29490
	Propanoate metabolism	LOC_Os01g02020
	Glycolysis / Gluconeogenesis	LOC_Os01g09460;LOC_Os01g47080;LOC_Os03g21260;LOC_Os09g26880;LOC_Os09g29070
	Phenylpropanoid biosynthesis	LOC_Os01g36240;LOC_Os01g40870;LOC_Os03g13200;LOC_Os03g55420;LOC_Os04g39880;LOC_Os04g59150;LOC_Os05g04380;LOC_Os06g21570;LOC_Os06g46799;LOC_Os09g29490;LOC_Os12g09770
	Ether lipid metabolism	LOC_Os01g01190;LOC_Os06g40180
	Biosynthesis of unsaturated fatty acids	LOC_Os05g07090;LOC_Os11g01340
	Valine, leucine and isoleucine degradation	LOC_Os01g02020;LOC_Os09g26880
	Photosynthesis - antenna proteins	LOC_Os04g38410
	Nitrogen metabolism	LOC_Os02g50240;LOC_Os08g36480
	Lysine degradation	LOC_Os01g02020;LOC_Os09g26880
	Fructose and mannose metabolism	LOC_Os01g09460
	Cysteine and methionine metabolism	LOC_Os03g63330
	Glyoxylate and dicarboxylate metabolism	LOC_Os01g02020;LOC_Os02g02400;LOC_Os02g50240
	Ribosome	Oryza_sativa_newGene_66
	Alanine, aspartate and glutamate metabolism	LOC_Os02g50240;LOC_Os03g21960;LOC_Os08g36320;LOC_Os10g25130
	Thiamine metabolism	LOC_Os07g09190
	Glycerophospholipid metabolism	LOC_Os01g01190;LOC_Os01g44069;LOC_Os03g40670;LOC_Os05g37600;LOC_Os06g40180
	2-Oxocarboxylic acid metabolism	LOC_Os03g63330;LOC_Os10g25130
	Endocytosis	LOC_Os06g40180
	Glycine, serine and threonine metabolism	LOC_Os03g21260;LOC_Os03g21960;LOC_Os03g63330;LOC_Os06g23114;LOC_Os09g26880
	Tropane, piperidine and pyridine alkaloid biosynthesis	LOC_Os06g23114
	Pyruvate metabolism	LOC_Os01g02020;LOC_Os01g47080;LOC_Os09g26880
	Fatty acid metabolism	LOC_Os01g02020;LOC_Os05g07090;LOC_Os11g01340;LOC_Os11g06880
